# Supplementary material for: Sergentomyia schwetzi: Salivary gland transcriptome, proteome and enzymatic activities in two lineages adapted to different blood sources
Source: PLoS One. 2020 Mar 24;15(3):e0230537. doi: 10.1371/journal.pone.0230537 (PMC7092997; doi:10.1371/journal.pone.0230537)
Supplement: S1 Table — (XLSX) [file pone.0230537.s020.xlsx]

## Sheet: Primers, PCR, RT-qPCR reaction 
S4 Table: PCR and RT-qPCR primer sequences and reaction conditions
Transcript name	GenBank accesion number (nucleotide)	RT-qPCR primer name	Primer sequence [5’ → 3’]	Primer length [bp]	Length of amplicon [bp]
actin reference transcript 1	MN605417	1REFactinForward	TAGAAGGTGTGATGCCAAATCT	22	100
		1REFactinReverse	CCCAGAGCAAACGAGGTATT	21
G3PDH reference transcript 2	MN605410	2REFg3pdhForward	GAAATGCTGAATGGGCAGAAG	21	104
		2REFg3pdhReverse	GCCGTAAACAGTGGGAATTTG	21
DET1	MN605409	1DETForward	CGTTCTTTGTGCTGCATTACTT	25	103
		1DETReverse	CTTGACGACATCTCCTGCTTT	25
DET2 (SschwSP15_5)	MN605297	2DETForward	ACTGGCCGTTGTAAAATCATCTTG	24	161
		2DETReverse	ACATTCCCCAATTCCAGGAGT	21
DET3	MN605411	3DETForward	CCATCGAAACCGGACGATTA	22	104
		3DETReverse	TGTGCAGGCTTGTCATAAGT	23
DET4	MN605412	4DETForward	TGCTGCAGAGTTGTAGGATTAT	25	105
		4DETReverse	CTTGTTTAATTGGAGCTGTGGAG	22
DET6	MN605414	6DETForward	AGTAAATGGATCCCAGGTTGTT	22	100
		6DETReverse	GATGGAGTTCACTAATGACGAAGA	24
DET7	MN605415	7DETForward	GTGCCACGGAAGAACAAATAAC	22	111
		7DETReverse	CATCCATAACGCCACCCTTT	20
DET8	MN605416	8DETForward	GAAAGCTTGTGAGCGCATTC	20	106
		8DETReverse	GGAGTTTGGTACTACTCCGTTATC	24
Standard PCR reaction mix:					Standard RT-qPCR reaction mix:
1st reaction volume: 25 μl					reaction volume: 12.5 μl
0.25 μl	primer forward				0.25 μl	primer forward
0.25 μl	primer reverse				0.25 μl	primer reverse
2 μl	cDNA tamplate				1 μl	cDNA tamplate (500 ng/μl)
10 μl	PCR clean dH2O				4.75 μl	PCR clean dH2O
12.5 μl	EmeraldAmp® GT PCR Master Mix				6.25 μl	SYBR Green
PCR reaction conditions:					RT-qPCR reaction conditions:
PCR step	Temperature [°C]	Time [sec.]	Number of cycles		PCR step	Temperature [°C]	Time [sec.]	Number of cycles
initialization	95	180			initialization	95	180
denaturation	95	30	35x		denaturation	95	15	50x
annealing	59	30			annealing	59	15
elongation	72	45			elongation	72	15
final elongation	72	300			final elongation	72	60
