# Supplementary material for: Sergentomyia schwetzi: Salivary gland transcriptome, proteome and enzymatic activities in two lineages adapted to different blood sources
Source: PLoS One. 2020 Mar 24;15(3):e0230537. doi: 10.1371/journal.pone.0230537 (PMC7092997; doi:10.1371/journal.pone.0230537)
Supplement: S2 Table — (XLSX) [file pone.0230537.s021.xlsx]

## Sheet: Sheet1
S2 Table: The annotation of Sergentomyia schwetzi salivary proteins
Protein family	Number of complete sequences	Number of partial sequences	Protein name	GenBank accesion number		Transcriptome sequence ID	ORF type	Protein length (aa)	SignalP		TargetP		Mw of matured protein [kDa]	pI of matured protein	Presence in proteome	BLASTp best match to NR protein database					BLASTp best match to Swiss-Prot protein database					Best match to protein family (Pfam) database			Best match to InterPro database		Gene Ontology match
				mRNA	protein				Presence of signal peptide	Signal peptide cleavage position	Prediction of localization (S - secretory pathway, _ - other location)	Reliability class				Species of best match	Accession number	Best match protein name	E-value	Sequence identity [%]	Species of best match	UniProt protein ID	UniProt protein name	E-value	Sequence identity [%]	Pfam accession number	Protein family name	E-value	InterPro accession number	InterPro name	GO term 1	GO term 2	GO term 3	GO term 4
Antigen 5-realted proteins (Ag5r)	2		SschwAg5r1	MN605259	QHO60649	28586	complete	290	N		S	1	29.2	2019-06-08	Y	P. argentipes	ABA12137	29 kDa salivary antigen 5-related protein SP05	9e-118	62	Trittame loki	W4VS53	CRISP/Allergen/PR-1	2e-20	35.44	PF00188	Cysteine-rich secretory protein family	2e-18	IPR014044	CAP domain
			SschwAg5r2	MN605260	QHO60650	28587	complete	290	Y	26-27	S	1	30.2	9	Y	P. duboscqi	ABI20191	antigen 5 related protein	2e-106	57	Trittame loki	W4VS53	CRISP/Allergen/PR-1	5e-18	33.47	PF00188	Cysteine-rich secretory protein family	1.2e-17	IPR014044	CAP domain
		5	SschwAg5r3	MN605261	QHO60651	21472	3prime partial	226	Y	19-20	S	4				L. neivai	JAV08875	putative salivary secreted antigen-5 protein ag5-2	1e-159	94	Rhynchium brunneum	B2MVK7	Venom allergen 5	2e-24	28.33	PF00188	Cysteine-rich secretory protein family	2.7e-20	IPR014044	CAP domain
			SschwAg5r4	MN605262	QHO60652	28585	5prime partial	265	Y	17-18	_	5			Y	P. ariasi	AAX44092	salivary protein	7e-118	68	Trittame loki	W4VS53	CRISP/Allergen/PR-1	1e-20	33.33	PF00188	Cysteine-rich secretory protein family	3.1e-18	IPR014044	CAP domain
			SschwAg5r5	MN605263	QHO60653	31513	5prime partial	322	N		_	3				Ae. aegypti	XP_001660703	AAEL010269-PA	2e-19	27	Polistes dominula	P81656	Venom allergen 5	2e-06	29.06	PF00188	Cysteine-rich secretory protein family	4.6e-05	IPR014044	CAP domain
			SschwAg5r6	MN605264	QHO60654	31515	5prime partial	302	N		_	3				Ae. aegypti	XP_001660703	AAEL010269-PA	3e-17	28	Polistes dominula	P81656	Venom allergen 5	1e-06	29.06
			SschwAg5r7	MN605265	QHO60655	70760	3prime partial	143	Y	16-17	S	1				L. neivai	JAV08871	putative scp-like extracellular protein	1e-64	65	Polybia paulista	P86686	Venom allergen 5	1e-14	38.33	PF00188	Cysteine-rich secretory protein family	1.9e-05	IPR014044	CAP domain
Lufaxin (Luf)	5		SschwLuf1	MN605266	QHO60656	27241	complete	296	Y	23-24	S	1	31	2019-03-08	Y	P. papatasi	AGE83098	SP34	3e-36	35
			SschwLuf2	MN605267	QHO60657	33565	complete	325	Y	19-20	S	4	35.3	2019-07-08		L. olmeca	ANW11471	Lofaxin	2e-41	32
			SschwLuf3	MN605268	QHO60658	33566	complete	325	Y	19-20	S	4	35.3	2019-04-08	Y	L. olmeca	ANW11471	Lofaxin	2e-41	32
			SschwLuf4	MN605269	QHO60659	35323	complete	337	Y	19-20	S	1	37.2	2019-09-05	Y	L. ayacuchensis	BAM69113	hypothetical protein	5e-55	45
			SschwLuf5	MN605270	QHO60660	38965	complete	321	N		_	1	37.4	2019-09-07	Y	P. ariasi	AAX55751	34 kDa salivary protein	1e-70	45
		1	SschwLuf6	MN605271	QHO60661	38962	internal	85	N		_	2			Y	L. ayacuchensis	BAM69114	hypothetical protein	4e-14	44
Large odorant-binding (D7-related)	2		SschwD7_1	MN605272	QHO60662	31640	complete	242	Y	19-20	_	5	2019-04-26	2019-01-09	Y	P. orientalis	AGT96467	D7-related salivary protein	3e-44	37						PF01395	PBP/GOBP family	2.4e-07	IPR006170	Pheromone/general odorant binding protein	GO:0005549
			SschwD7_2	MN605273	QHO60663	44454	complete	263	Y	23-24	_	4	2019-03-28	2019-05-08	Y	P. perniciosus	ABA43058	27 kDa salivary protein	9e-43	35
		19	SschwD7_3	MN605274	QHO60664	1247	internal	98	N		_	2				P. duboscqi	ABI15934	26.3 kDa salivary protein	1e-09	38
			SschwD7_4	MN605275	QHO60665	7746	internal	81	N		_	1				P. orientalis	AGT96467	D7-related salivary protein	4e-51	100
			SschwD7_5	MN605276	QHO60666	11142	5prime partial	101	N		_	1			Y	P. perniciosus	ABA43058	27 kDa D7-related salivary protein SP10	2e-09	38
			SschwD7_6	MN605277	QHO60667	24945	5prime partial	158	Y	30-31	S	2			Y	L. longipalpis	AAL16051	D7 salivary protein	7e-09	29						PF01395	PBP/GOBP family	1.2e-09	IPR006170	Pheromone/general odorant binding protein	GO:0005549
			SschwD7_7	MN605278	QHO60668	26097	internal	83	N		_	2			Y	P. duboscqi	ABI15942	27.6 kDa salivary protein D7-like protein	7e-12	39
			SschwD7_8	MN605279	QHO60669	26099	internal	130	Y	26-27	S	1			Y	P. orientalis	AGT96467	D7-related salivary protein	1e-15	38						PF01395	PBP/GOBP family	1.6e-07	IPR006170	Pheromone/general odorant binding protein	GO:0005549
			SschwD7_9	MN605280	QHO60670	26111	internal	130	Y	26-27	S	1			Y	P. argentipes	ABA12150	28 kDa salivary D7-related protein SP25	1e-16	37	Aedes aegypti	P18153	37 kDa salivary gland allergen Aed a 2	4e-06	30.4	PF01395	PBP/GOBP family	2.1e-08	IPR006170	Pheromone/general odorant binding protein	GO:0005549
			SschwD7_10	MN605281	QHO60671	26117	5prime partial	132	N		_	1			Y	P. ariasi	AAX54853	27 kDa salivary protein	1e-11	33
			SschwD7_11	MN605282	QHO60672	26119	5prime partial	132	N		_	1			Y	P. argentipes	ABA12150	28 kDa salivary D7-related protein SP25	6e-13	39
			SschwD7_12	MN605283	QHO60673	28858	internal	117	N		S	1			Y	P. orientalis	AGT96467	D7-related salivary protein	5e-12	39
			SschwD7_13	MN605284	QHO60674	28861	internal	145	N		_	1			Y	P. duboscqi	ABI15942	27.6 kDa salivary protein D7-like protein	1e-19	35
			SschwD7_14	MN605285	QHO60675	30464	internal	67	N		_	4			Y	P. perniciosus	ABA43058	27 kDa D7-related salivary protein SP10	8e-10	42
			SschwD7_15	MN605286	QHO60676	30466	3prime partial	181	Y	19-20	S	1			Y	P. perniciosus	ABA43058	27 kDa D7-related salivary protein SP10	2e-47	42	Aedes aegypti	P18153	37 kDa salivary gland allergen Aed a 2	2e-08	25.41	PF01395	PBP/GOBP family	2.3e-05	IPR006170	Pheromone/general odorant binding protein	GO:0005549
			SschwD7_16	MN605287	QHO60677	31096	3prime partial	167	Y	26-27	S	2			Y	P. duboscqi	ABI15942	27.6 kDa salivary protein D7-like protein	2e-23	33
			SschwD7_17	MN605288	QHO60678	31097	internal	67	N		_	1			Y	P. argentipes	ABA12150	28 kDa salivary D7-related protein SP25	3e-11	48
			SschwD7_18	MN605289	QHO60679	33538	internal	105	N		_	1			Y	P. duboscqi	ABI20169	D7 related protein	8e-11	34
			SschwD7_19	MN605290	QHO60680	39898	internal	82	N		_	2				P. duboscqi	ABI20157	27.6 kDa salivary protein	1e-13	40
			SschwD7_20	MN605291	QHO60681	39902	5prime partial	158	N		_	1			Y	P. ariasi	AAX55749	27 kDa salivary protein	3e-14	34
			SschwD7_21	MN605292	QHO60682	65030	internal	115	N		_	3				P. orientalis	AGT96467	D7-related salivary protein	3e-74	98						PF01395	PBP/GOBP family	1.3e-08	IPR006170	Pheromone/general odorant binding protein	GO:0005549
Small odorant-binding (PpSP15-like)	4		SschwSP15_1	MN605293	QHO60683	23974	complete	145	Y	19-20	S	1	2019-08-14	2019-07-07		L. neivai	JAV08238	putative sp15 family member	1e-22	38
			SschwSP15_2	MN605294	QHO60684	25738	complete	293	Y	21-22	S	1	2019-07-31	2019-03-09	Y	L. ayacuchensis	BAM69139	hypothetical protein	7e-24	38
			SschwSP15_3	MN605295	QHO60685	28828	complete	141	Y	18-19	S	4	2019-05-14	9	Y	P. ariasi	AAX55748	14 kDa salivary protein	2e-25	39
			SschwSP15_4	MN605296	QHO60686	28831	complete	146	Y	18-19	S	4	15	2019-03-09	Y	P. ariasi	AAX55748	14 kDa salivary protein	2e-21	35
		4	SschwSP15_5	MN605297	QHO60687	17023	internal	84	N		_	1				P. argentipes	ABA12143	14 kDa salivary protein SP12	4e-08	34
			SschwSP15_6	MN605298	QHO60688	22754	3prime partial	127	Y	21-22	S	1			Y	L. ayacuchensis	BAM69140	hypothetical protein	3e-17	35
			SschwSP15_7	MN605299	QHO60689	27090	3prime partial	140	Y	23-24	S	3			Y	L. neivai	JAV08235	putative sp15 family member	3e-10	33
			SschwSP15_8	MN605300	QHO60690	28699	3prime partial	140	Y	20-21	S	3			Y	P. ariasi	AAX55748	14 kDa salivary protein	3e-14	33
Yellow-related proteins (YRPs)	3		SschwYRP1	MN605301	QHO60691	25563	complete	387	Y	23-24	S	1	40.9	5	Y	P. orientalis	AGT96428	yellow-related salivary protein	6e-100	44	Drosophila melanogaster	P09957	Protein yellow	3e-22	24.67	PF03022	Major royal jelly protein	1.2e-45	IPR017996	Major royal jelly protein/protein yellow
			SschwYRP2	MN605302	QHO60692	28707	complete	370	Y	18-19	S	1	39.6	6	Y	P. ariasi	AAX56360	42 kDa salivary protein	1e-90	41	Drosophila simulans	P62407	Protein yellow	8e-17	22.56	PF03022	Major royal jelly protein	3.2e-34	IPR017996	Major royal jelly protein/protein yellow
			SschwYRP3	MN605303	QHO60693	30172	complete	404	Y	21-22	S	2	43.8	2019-04-08	Y	P. argentipes	ABA12136	43 kDa salivary yellow-related protein SP04	3e-79	40	Drosophila yakuba	Q9BI17	Protein yellow	5e-18	28.28	PF03022	Major royal jelly protein	1.2e-43	IPR017996	Major royal jelly protein/protein yellow
		19	SschwYRP4	MN605304	QHO60694	732	internal	304	N		_	2				L. neivai	JAV07957	putative yellow-related salivary protein, partial	1e-40	35	Drosophila madeirensis	Q9GP71	Protein yellow	3e-07	24.89	PF03022	Major royal jelly protein	2.7e-20	IPR017996	Major royal jelly protein/protein yellow
			SschwYRP5	MN605305	QHO60695	11585	internal	69	N		_	2			Y	L. ayacuchensis	BAM71042	hypothetical protein, partial	9e-23	67						PF03022	Major royal jelly protein	4.6e-06	IPR017996	Major royal jelly protein/protein yellow
			SschwYRP6	MN605306	QHO60696	12646	internal	79	N		_	2				P. argentipes	ABA12136	43 kDa salivary yellow-related protein SP04	4e-07	40
			SschwYRP7	MN605307	QHO60697	14030	internal	123	N		_	1				P. argentipes	ABA12136	43 kDa salivary yellow-related protein SP04	3e-26	50						PF03022	Major royal jelly protein	2.8e-13	IPR017996	Major royal jelly protein/protein yellow
			SschwYRP8	MN605308	QHO60698	16494	internal	100	N		_	1			Y	P. argentipes	ABA12136	43 kDa salivary yellow-related protein SP04	3e-19	47
			SschwYRP9	MN605309	QHO60699	17114	internal	129	N		_	2			Y	L. ayacuchensis	BAM69185	hypothetical protein	1e-33	56						PF03022	Major royal jelly protein	2.1e-15	IPR017996	Major royal jelly protein/protein yellow
			SschwYRP10	MN605310	QHO60700	17891	internal	69	N		_	1			Y	P. ariasi	AAX56360	42 kDa salivary protein	1e-15	55						PF03022	Major royal jelly protein	6.5e-09	IPR017996	Major royal jelly protein/protein yellow
			SschwYRP11	MN605311	QHO60701	17893	5prime partial	79	N		_	2			Y	P. perniciosus	ABA43049	42 kDa yellow-related salivary protein SP03	2e-09	40						PF03022	Major royal jelly protein	9.8e-05	IPR017996	Major royal jelly protein/protein yellow
			SschwYRP12	MN605312	QHO60702	19355	3prime partial	373	Y	18-19	S	1			Y	P. argentipes	ABA12136	44.6 kDa salivary protein SP03B	2e-78	45	Drosophila yakuba	Q9BI17	Protein yellow	8e-18	22.7	PF03022	Major royal jelly protein	8.4e-40	IPR017996	Major royal jelly protein/protein yellow
			SschwYRP13	MN605313	QHO60703	45954	internal	72	N		S	5			Y	P. argentipes	ABA12136	43 kDa salivary yellow-related protein SP04	1e-06	42						PF03022	Major royal jelly protein	4.3e-06	IPR017996	Major royal jelly protein/protein yellow
			SschwYRP14	MN605314	QHO60704	45957	internal	73	N		_	1			Y	P. duboscqi	ABI15941	42.6 kDa salivary protein	2e-08	40						PF03022	Major royal jelly protein	4.3e-06	IPR017996	Major royal jelly protein/protein yellow
			SschwYRP15	MN605315	QHO60705	53038	internal	74	N		_	2			Y	P. argentipes	ABA12136	43 kDa salivary yellow-related protein SP04	2e-09	46
			SschwYRP16	MN605316	QHO60706	53040	3prime partial	86	Y	20-21	S	1			Y	P. argentipes	ABA12136	43 kDa salivary yellow-related protein SP04	2e-08	48
			SschwYRP17	MN605317	QHO60707	53041	internal	79	N		_	1				P. duboscqi	ABI15941	42.6 kDa salivary protein	3e-17	53
			SschwYRP18	MN605318	QHO60708	53043	internal	88	N		_	1			Y	L. ayacuchensis	BAM71042	hypothetical protein, partial	5e-25	59						PF03022	Major royal jelly protein	1.4e-07	IPR017996	Major royal jelly protein/protein yellow
			SschwYRP19	MN605319	QHO60709	53046	5prime partial	118	N		_	1			Y	P. papatasi	AAL11051	42 kDa salivary protein precursor	1e-31	55						PF03022	Major royal jelly protein	2.3e-18	IPR017996	Major royal jelly protein/protein yellow
			SschwYRP20	MN605320	QHO60710	53053	internal	124	N		_	1			Y	L. longipalpis	ABB00904	43 kDa salivary protein	2e-32	51						PF03022	Major royal jelly protein	4.5e-14	IPR017996	Major royal jelly protein/protein yellow
			SschwYRP21	MN605321	QHO60711	53054	internal	117	N		_	4			Y	P. argentipes	ABA12136	43 kDa salivary yellow-related protein SP04	8e-29	52
			SschwYRP22	MN605322	QHO60712	72981	internal	191	N		_	2				P. papatasi	AGE83094	SP42	4e-13	30						PF03022	Major royal jelly protein	1.4e-21	IPR017996	Major royal jelly protein/protein yellow
Apyrase (Apy)	3		SschwApy1	MN605323	QHO60713	9511	complete	329	Y	20-21	_	4	35.3	2019-05-05		L. neivai	JAV08627	putative apyrase, partial	4e-137	60	Cimex lectularius	O96559	Apyrase	3e-70	44.82	PF06079	Apyrase	3.9e-95	IPR009283	Apyrase	GO:0005509	GO:0017110
			SschwApy2	MN605324	QHO60714	19163	complete	332	Y	21-22	S	4	35.6	2019-07-08	Y	L. ayacuchensis	BAM69108	putative apyrase	2e-105	47	Cimex lectularius	O96559	Apyrase	1e-64	39.17	PF06079	Apyrase	6.3e-92	IPR009283	Apyrase	GO:0005509	GO:0017110
			SschwApy3	MN605325	QHO60715	21854	complete	338	Y	21-22	S	4	35.9	9	Y	P. orientalis	AGT96431	salivary apyrase	1e-99	47	Cimex lectularius	O96559	Apyrase	7e-68	39.42	PF06079	Apyrase	3.7e-91	IPR009283	Apyrase	GO:0005509	GO:0017110
		2	SschwApy4	MN605326	QHO60716	10938	5prime partial	135	N		_	1				L. neivai	JAV08628	putative apyrase	3e-41	59	Cimex lectularius	O96559	Apyrase	3e-19	51.11	PF06079	Apyrase	3.6e-24	IPR009283	Apyrase	GO:0005509	GO:0017110
			SschwApy5	MN605327	QHO60717	72938	internal	124	N		_	1			Y	L. neivai	JAV08627	putative apyrase, partial	3e-44	65	Cimex lectularius	O96559	Apyrase	2e-22	42.64	PF06079	Apyrase	1.5e-36	IPR009283	Apyrase	GO:0005509	GO:0017110
Hyaluronidase (Hya)	1		SschwHya1	MN605328	QHO60718	39166	complete	360	Y	31-32	S	1	38.9	2019-05-08	Y	L. longipalpis	AAD32195	putative hyaluronidase	2e-133	56	Vespa magnifica	P86875	Hyaluronidase	4e-73	42.46	PF01630	Hyaluronidase	3.6e-81	IPR018155	Hyaluronidase	GO:0004415	GO:0005975
		2	SschwHya2	MN605329	QHO60719	39165	internal	95	N		_	4			Y	L. olmeca	ANW11472	LolHyaz	1e-26	60	Vespa magnifica	P86875	Hyaluronidase	2e-12	38.71	PF01630	Hyaluronidase	8e-15	IPR018155	Hyaluronidase	GO:0004415	GO:0005975
			SschwHya3	MN605330	QHO60720	39172	internal	77	N		_	1			Y	L. olmeca	ANW11472	LolHyaz	4e-17	56	Mus musculus	P48794	Hyaluronidase PH-20	1e-06	39.19	PF01630	Hyaluronidase	1.3e-11	IPR018155	Hyaluronidase	GO:0004415	GO:0005975
Salivary 5’-nucleotidase (s5nuc)	1		Sschw5nuc1	MN605331	QHO60721	22290	complete	560	Y	21-22	S	1	59.9	2019-09-08	Y	L. neivai	JAV08429	putative 5' nucleotidase, partial	0	57	Lutzomyia longipalpis	Q9XZ43	Protein 5NUC	0	56.85	PF02872	5'-nucleotidase, C-terminal domain	7.5e-37	IPR008334	5'-Nucleotidase, C-terminal	GO:0009166	GO:0016787
		10	Sschw5nuc2	MN605332	QHO60722	63566	5prime partial	244	N		_	3				L. neivai	JAV11243	putative 5' nucleotidase	2e-152	86	Lutzomyia longipalpis	Q9XZ43		2e-11	35.04	PF02872	5'-nucleotidase, C-terminal domain	5.9e-22	IPR008334	5'-Nucleotidase, C-terminal	GO:0009166	GO:0016787
			Sschw5nuc3	MN605333	QHO60723	63570	3prime partial	119	N		_	1				L. neivai	JAV11244	putative 5' nucleotidase	2e-63	85	Petrotoga mobilis (strain DSM 10674 / SJ95)	A9BJC1	Mannosylglucosyl-3-phosphoglycerate phosphatase	2e-14	36.28	PF02872	5'-nucleotidase, C-terminal domain	2.1e-18	IPR008334	5'-Nucleotidase, C-terminal	GO:0009166	GO:0016787
			Sschw5nuc4	MN605334	QHO60724	63572	internal	81	N		_	3				L. neivai	JAV11243	putative 5' nucleotidase	2e-39	85	Lutzomyia longipalpis	Q9XZ43	Protein 5NUC	2e-06	39.29	PF02872	5'-nucleotidase, C-terminal domain	8.9e-17	IPR008334	5'-Nucleotidase, C-terminal	GO:0009166	GO:0016787
			Sschw5nuc5	MN605335	QHO60725	66402	internal	121	N		_	2				L. neivai	JAV08430	putative 5' nucleotidase	3e-52	72	Lutzomyia longipalpis	Q9XZ43	Protein 5NUC	4e-51	66.67	PF02872	5'-nucleotidase, C-terminal domain	4.5e-26	IPR008334	5'-Nucleotidase, C-terminal	GO:0009166	GO:0016787
			Sschw5nuc6	MN605336	QHO60726	70873	internal	148	N		_	3				L. neivai	JAV08427	putative 5' nucleotidase, partial	4e-85	85	Tabanus yao	B3A0N5	Apyrase	3e-34	41.61	PF02872	5'-nucleotidase, C-terminal domain	1.5e-24	IPR008334	5'-Nucleotidase, C-terminal	GO:0009166	GO:0016787
			Sschw5nuc7	MN605337	QHO60727	72618	internal	79	N		_	1				L. neivai	JAV08429	putative 5' nucleotidase, partial	3e-35	76	Lutzomyia longipalpis	Q9XZ43	Protein 5NUC	3e-31	65
			Sschw5nuc8	MN605338	QHO60728	76588	internal	118	N		_	4				L. neivai	JAV08430	putative 5' nucleotidase	6e-65	86	Lutzomyia longipalpis	Q9XZ43	Protein 5NUC	1e-56	76.07	PF00149	Calcineurin-like phosphoesterase	2.9e-08	IPR004843	Calcineurin-like phosphoesterase domain, ApaH type	GO:0016787
			Sschw5nuc9	MN605339	QHO60729	81579	internal	68	N		_	1				L. neivai	JAV08430	putative 5' nucleotidase	2e-32	82	Lutzomyia longipalpis	Q9XZ43	Protein 5NUC	1e-22	60.29
			Sschw5nuc10	MN605340	QHO60730	85296	internal	80	N		_	1				L. neivai	JAV08427	putative 5' nucleotidase, partial	6e-35	74	Tabanus yao	B3A0N5	Apyrase	1e-10	36
			Sschw5nuc11	MN605341	QHO60731	86946	5prime partial	65	N		_	2				L. neivai	JAV08430	putative 5' nucleotidase	7e-13	51	Lutzomyia longipalpis	Q9XZ43	Protein 5NUC	2e-08	75
Salivary adenosine deaminase (sADA)	1		SschwADA1	MN605342	QHO60732	27100	complete	515	Y	18-19	_	5	57.6	2019-01-05	Y	P. perniciosus	ALL27025	adenosine deaminase	0	69	Aplysia californica	P15287	Adenosine deaminase AGSA	2e-129	42.62	PF08451	Adenosine/AMP deaminase N-terminal	4.1e-24	IPR013659	Adenosine/AMP deaminase N-terminal	GO:0005615
		1	SschwADA2	MN605343	QHO60733	46812	5prime partial	230	N		_	3				C. tarsalis	JAV20601	putative adenine deaminase/adenosine deaminase	1e-67	49	Drosophila melanogaster	Q9VHH7	Adenosine deaminase-like protein	4e-62	44.55	PF00962	Adenosine/AMP deaminase	9.5e-26	IPR001365	Adenosine/AMP deaminase domain	GO:0019239
Salivary amylase (sAmy)	3		SschwAmy1	MN605344	QHO60734	20356	complete	499	Y	19-20	S	1	53.9	2019-02-06	Y	P. papatasi	AGE83100	AMY	0	74	Drosophila ananassae	Q23834	Alpha-amylase 4N	0	56.6	PF02806	Alpha amylase, C-terminal all-beta domain	4.1e-09	IPR006048	Alpha-amylase/branching enzyme, C-terminal all beta	GO:0003824	GO:0005975	GO:0043169
			SschwAmy2	MN605345	QHO60735	21526	complete	494	Y	17-18	S	2	52.7	2019-02-06	Y	M. domestica	XP_005185446	PREDICTED: alpha-amylase A	0	66	Drosophila mauritiana	P54215	Alpha-amylase A	0	63.8	PF02806	Alpha amylase, C-terminal all-beta domain	1.4e-15	IPR006048	Alpha-amylase/branching enzyme, C-terminal all beta	GO:0003824	GO:0005975	GO:0043169
			SschwAmy3	MN605346	QHO60736	23486	complete	509	Y	30-31	S	4	54.1	2019-03-05		P. papatasi	AGE83100	AMY	0	59	Drosophila ananassae	Q23835	Alpha-amylase 1	6e-176	51.1	PF02806	Alpha amylase, C-terminal all-beta domain	1.4e-10	IPR006048	Alpha-amylase/branching enzyme, C-terminal all beta	GO:0003824	GO:0005975	GO:0043169
Salivary endonuclease (sEnuc)	1		SschwEnuc1	MN605347	QHO60737	39866	complete	468	Y	25-26	S	1	52.3	2019-07-08	Y	L. longipalpis	AAS16916	43.7 kDa salivary protein	2e-16	38						PF01223	DNA/RNA non-specific endonuclease	1.1e-24	IPR001604	DNA/RNA non-specific endonuclease	GO:0003676	GO:0016787	GO:0046872
		14	SschwEnuc2	MN605348	QHO60738	18851	internal	83	N		_	3				P. orientalis	AGT96473	salivary endonuclease	6e-06	42
			SschwEnuc3	MN605349	QHO60739	35381	internal	267	N		_	1			Y	L. ayacuchensis	BAM69202	putative endonuclease, partial	6e-43	38						PF01223	DNA/RNA non-specific endonuclease	1.1e-28	IPR001604	DNA/RNA non-specific endonuclease	GO:0003676	GO:0016787	GO:0046872
			SschwEnuc4	MN605350	QHO60740	39863	internal	103	N		_	2			Y	L. ayacuchensis	BAM69202	putative endonuclease, partial	1e-15	63						PF01223	DNA/RNA non-specific endonuclease	1.9e-20	IPR001604	DNA/RNA non-specific endonuclease	GO:0003676	GO:0016787	GO:0046872
			SschwEnuc5	MN605351	QHO60741	44737	internal	67	N		_	3			Y	L. ayacuchensis	BAM69202	putative endonuclease, partial	3e-16	56
			SschwEnuc6	MN605352	QHO60742	44738	3prime partial	98	Y	22-23	S	1			Y	P. orientalis	AGT96449	salivary endonuclease	3e-10	45
			SschwEnuc7	MN605353	QHO60743	60644	internal	172	N		_	1			Y	L. ayacuchensis	BAM69202	putative endonuclease, partial	1e-26	39						PF01223	DNA/RNA non-specific endonuclease	2.1e-28	IPR001604	DNA/RNA non-specific endonuclease	GO:0003676	GO:0016787	GO:0046872
			SschwEnuc8	MN605354	QHO60744	60645	internal	106	N		_	1			Y	L. ayacuchensis	BAM69202	putative endonuclease, partial	3e-17	44						PF01223	DNA/RNA non-specific endonuclease	5.8e-22	IPR001604	DNA/RNA non-specific endonuclease	GO:0003676	GO:0016787	GO:0046872
			SschwEnuc9	MN605355	QHO60745	60656	3prime partial	136	Y	24-25	S	1			Y	L. ayacuchensis	BAM69202	putative endonuclease, partial	5e-06	42
			SschwEnuc10	MN605356	QHO60746	60674	internal	89	N		_	2				L. ayacuchensis	BAM69202	putative endonuclease, partial	9e-12	38						PF01223	DNA/RNA non-specific endonuclease	4.9e-15	IPR001604	DNA/RNA non-specific endonuclease	GO:0003676	GO:0016787	GO:0046872
			SschwEnuc11	MN605357	QHO60747	60678	internal	67	N		_	3			Y	P. orientalis	AGT96473	salivary endonuclease	1e-06	43
			SschwEnuc12	MN605358	QHO60748	60681	internal	145	N		_	1			Y	L. ayacuchensis	BAM69202	putative endonuclease, partial	2e-08	44						PF01223	DNA/RNA non-specific endonuclease	5.7e-13	IPR001604	DNA/RNA non-specific endonuclease	GO:0003676	GO:0016787	GO:0046872
			SschwEnuc13	MN605359	QHO60749	60687	internal	68	N		_	3			Y	P. perniciosus	ABA43064	41 kDa salivary protein SP32	7e-06	47
			SschwEnuc14	MN605360	QHO60750	74274	internal	104	N		_	1				L. neivai	JAV08417	putative salivary endonuclease, partial	4e-18	43
			SschwEnuc15	MN605361	QHO60751	77207	internal	84	N		_	1				L. neivai	JAV08418	putative salivary endonuclease	1e-24	52						PF01223	DNA/RNA non-specific endonuclease	1.1e-17	IPR001604	DNA/RNA non-specific endonuclease	GO:0003676	GO:0016787	GO:0046872
Salivary Phospholipase A2 (sPLA2)	1		SschwPLA2_1	MN605362	QHO60752	23910	complete	383	Y	21-22	S	1	42.1	2019-02-08		L. neivai	JAV08461	putative a sub-family of phospholipase a2	0	82	Homo sapiens	Q9NZ20	Group 3 secretory phospholipase A2	5e-27	35.26	PF05826	Phospholipase A2	3.9e-34	IPR016090	Phospholipase A2 domain	GO:0004623	GO:0006644	GO:0050482
		2	SschwPLA2_2	MN605363	QHO60753	71174	3prime partial	122	Y	28-29	S	4				P. orientalis	AGT96443	salivary phospholipase A2	5e-65	77
			SschwPLA2_3	MN605364	QHO60754	82651	5prime partial	116	N		_	2				L. neivai	JAV08512	putative salivary phospholipase a2	1e-65	84	Heloderma suspectum	P16354	Phospholipase A2 isozymes PA3A/PA3B/PA5	6e-22	40	PF05826	Phospholipase A2	5.7e-36	IPR016090	Phospholipase A2 domain	GO:0004623	GO:0006644	GO:0050482
Salivary pyrophosphatase (sPP)	1		SschwPP1	MN605365	QHO60755	52731	complete	442	Y	25-26	S	1	47.1	2019-04-07		P. perniciosus	ALL27023	pyrophosphatase, partial	0	75	Xenopus laevis	Q6AX80	Bis(5'-adenosyl)-triphosphatase enpp4	2e-27	45.05	PF01663	Type I phosphodiesterase / nucleotide pyrophosphatase	1e-30	IPR002591	Type I phosphodiesterase/nucleotide pyrophosphatase/phosphate transferase	GO:0003824
		3	SschwPP2	MN605366	QHO60756	52738	5prime partial	167	N		_	2				P. perniciosus	ALL27023	pyrophosphatase, partial	2e-77	71	Mus musculus	Q9EQG7	Ectonucleotide pyrophosphatase/phosphodiesterase family member 5	4e-17	35.57	PF01663	Type I phosphodiesterase / nucleotide pyrophosphatase	3.3e-07	IPR002591	Type I phosphodiesterase/nucleotide pyrophosphatase/phosphate transferase	GO:0003824
			SschwPP3	MN605367	QHO60757	52739	internal	192	N		_	2				L. neivai	JAV11147	putative ectonucleotide pyrophosphatase/phosphodiesterase	7e-89	71	Mus musculus	Q9EQG7	Ectonucleotide pyrophosphatase/phosphodiesterase family member 5	3e-17	35.57	PF01663	Type I phosphodiesterase / nucleotide pyrophosphatase	4.6e-07	IPR002591	Type I phosphodiesterase/nucleotide pyrophosphatase/phosphate transferase	GO:0003824
			SschwPP4	MN605368	QHO60758	52740	internal	82	N		_	2				P. argentipes	ABA12155	47 kDa salivary pyrophosphatase-like protein SP132	7e-32	72	Homo sapiens	Q9UJA9	Ectonucleotide pyrophosphatase/phosphodiesterase family member 5	7e-08	38.81	PF01663	Type I phosphodiesterase / nucleotide pyrophosphatase	4.9e-05	IPR002591	Type I phosphodiesterase/nucleotide pyrophosphatase/phosphate transferase	GO:0003824
71kDa-like	1		Sschw71kDa1	MN605369	QHO60759	24278	complete	626	Y	18-19	S	1	70.9	2019-04-05		L. longipalpis	AAS16911	71 kDa salivary protein	0	85	Drosophila melanogaster	Q10714	Angiotensin-converting enzyme	0	64.97	PF01401	Angiotensin-converting enzyme	9.4e-153	IPR001548	Peptidase M2, peptidyl-dipeptidase A	GO:0006508	GO:0008237	GO:0008241	GO:0016020
		12	Sschw71kDa2	MN605370	QHO60760	24277	5prime partial	220	N		_	1				L. longipalpis	AAS16911	71 kDa salivary protein	4e-143	89	Drosophila melanogaster	Q10714	Angiotensin-converting enzyme	2e-99	64.09	PF01401	Angiotensin-converting enzyme	2.5e-85	IPR001548	Peptidase M2, peptidyl-dipeptidase A	GO:0006508	GO:0008237	GO:0008241	GO:0016020
			Sschw71kDa3	MN605371	QHO60761	52649	internal	138	N		_	2				L. neivai	JAV08752	putative angiotensin i-converting enzyme, partial	9e-83	87	Rattus norvegicus	P47820	Angiotensin-converting enzyme	9e-30	44.96	PF01401	Angiotensin-converting enzyme	2.2e-44	IPR001548	Peptidase M2, peptidyl-dipeptidase A	GO:0006508	GO:0008237	GO:0008241	GO:0016020
			Sschw71kDa4	MN605372	QHO60762	52654	internal	111	N		_	3				L. neivai	JAV08756	putative angiotensin i-converting enzyme, partial	1e-61	84	Oryctolagus cuniculus	P12822	Angiotensin-converting enzyme	5e-34	50.93	PF01401	Angiotensin-converting enzyme	3.8e-43	IPR001548	Peptidase M2, peptidyl-dipeptidase A	GO:0006508	GO:0008237	GO:0008241	GO:0016020
			Sschw71kDa5	MN605373	QHO60763	52655	internal	152	N		_	1				L. neivai	JAV08752	putative angiotensin i-converting enzyme, partial	2e-88	84	Gallus gallus	Q10751	Angiotensin-converting enzyme (Fragment)	3e-55	56.67	PF01401	Angiotensin-converting enzyme	5.7e-62	IPR001548	Peptidase M2, peptidyl-dipeptidase A	GO:0006508	GO:0008237	GO:0008241	GO:0016020
			Sschw71kDa6	MN605374	QHO60764	52661	3prime partial	135	N		_	1				L. neivai	JAV08802	putative angiotensin i-converting enzyme	1e-77	87	Gallus gallus	Q10751	Angiotensin-converting enzyme (Fragment)	5e-52	60.74	PF01401	Angiotensin-converting enzyme	4e-59	IPR001548	Peptidase M2, peptidyl-dipeptidase A	GO:0006508	GO:0008237	GO:0008241	GO:0016020
			Sschw71kDa7	MN605375	QHO60765	52664	5prime partial	159	N		_	3				L. neivai	JAV08756	putative angiotensin i-converting enzyme, partial	8e-75	70	Drosophila melanogaster	Q9VLJ6	Angiotensin-converting enzyme-related protein	1e-26	45.53	PF01401	Angiotensin-converting enzyme	4.7e-25	IPR001548	Peptidase M2, peptidyl-dipeptidase A	GO:0006508	GO:0008237	GO:0008241	GO:0016020
			Sschw71kDa8	MN605376	QHO60766	59241	internal	216	N		_	4				L. neivai	JAV08802	putative angiotensin i-converting enzyme	1e-97	71	Gallus gallus	Q10751	Angiotensin-converting enzyme (Fragment)	2e-22	30.71	PF01401	Angiotensin-converting enzyme	4.6e-18	IPR001548	Peptidase M2, peptidyl-dipeptidase A	GO:0006508	GO:0008237	GO:0008241	GO:0016020
			Sschw71kDa9	MN605377	QHO60767	59244	internal	403	N		_	1				L. neivai	JAV08802	putative angiotensin i-converting enzyme	0	85	Theromyzon tessulatum	Q6Q4G4	Angiotensin-converting enzyme	6e-140	47.88	PF01401	Angiotensin-converting enzyme	3.1e-168	IPR001548	Peptidase M2, peptidyl-dipeptidase A	GO:0006508	GO:0008237	GO:0008241	GO:0016020
			Sschw71kDa10	MN605378	QHO60768	59251	internal	113	N		_	2				L. neivai	JAV08802	putative angiotensin i-converting enzyme	6e-57	86	Drosophila melanogaster	Q9VLJ6	Angiotensin-converting enzyme-related protein	1e-15	35.45	PF01401	Angiotensin-converting enzyme	1.2e-23	IPR001548	Peptidase M2, peptidyl-dipeptidase A	GO:0006508	GO:0008237	GO:0008241	GO:0016020
			Sschw71kDa11	MN605379	QHO60769	59253	internal	68	N		_	1				L. neivai	JAV08802	putative angiotensin i-converting enzyme	6e-29	82	Pan troglodytes	Q9GLN7	Angiotensin-converting enzyme	2e-14	49.21	PF01401	Angiotensin-converting enzyme	1.9e-20	IPR001548	Peptidase M2, peptidyl-dipeptidase A	GO:0006508	GO:0008237	GO:0008241	GO:0016020
			Sschw71kDa12	MN605380	QHO60770	67767	internal	112	N		_	2				Ae. albopictus	XP_019539913	PREDICTED: uncharacterized protein LOC109410834	1e-61	80	Oryctolagus cuniculus	P12822	Angiotensin-converting enzyme	2e-37	53.98	PF01401	Angiotensin-converting enzyme	1e-46	IPR001548	Peptidase M2, peptidyl-dipeptidase A	GO:0006508	GO:0008237	GO:0008241	GO:0016020
			Sschw71kDa13	MN605381	QHO60771	80939	internal	73	N		_	3				An. gambiae	XP_318843	AGAP009757-PA	5e-36	82	Haematobia irritans exigua	Q10715	Angiotensin-converting enzyme	4e-25	60.27	PF01401	Angiotensin-converting enzyme	4.5e-26	IPR001548	Peptidase M2, peptidyl-dipeptidase A	GO:0006508	GO:0008237	GO:0008241	GO:0016020
C-type lectin (CTL)	2		SschwCTL1	MN605382	QHO60772	20588	complete	180	Y	22-23	S	1	2019-01-19	5		L. ayacuchensis	BAM69191	hypothetical protein	2e-12	33	Crotalus ruber ruber	P84987	C-type Lectin CRL	4e-09	30	PF00059	Lectin C-type domain	7.7e-08	IPR001304	C-type lectin-like
			SschwCTL2	MN605383	QHO60773	79533	complete	154	Y	19-20	S	2	2019-09-15	2019-05-05		L. neivai	JAV08591	putative c-type lectin, partial	8e-25	33	Thalassophryne nattereri	Q66S03	Galactose-specific lectin nattectin	4e-13	27.5	PF00059	Lectin C-type domain	8.8e-16	IPR001304	C-type lectin-like
		8	SschwCTL3	MN605384	QHO60774	8815	3prime partial	128	Y	19-20	S	5				L. ayacuchensis	BAM69191	hypothetical protein	1e-09	31	Oxyuranus scutellatus	D2YVH7	C-type lectin mannose-binding isoform	8e-07	29.27	PF00059	Lectin C-type domain	2.9e-05	IPR001304	C-type lectin-like
			SschwCTL4	MN605385	QHO60775	12807	5prime partial	181	N		S	3			Y	L. longipalpis	AAS05317	16.3 kDa salivary protein	2e-14	32	Gorilla gorilla gorilla	Q8HY06	C-type lectin domain family 4 member M	9e-06	26.92	PF00059	Lectin C-type domain	1.5e-08	IPR001304	C-type lectin-like
			SschwCTL5	MN605386	QHO60776	16789	5prime partial	153	N		_	1			Y	L. longipalpis	AAS17937	16.4 kDa salivary protein	6e-10	30	Bos taurus	P49259	Secretory phospholipase A2 receptor	8e-08	27.69	PF00059	Lectin C-type domain	5.5e-13	IPR001304	C-type lectin-like
			SschwCTL6	MN605387	QHO60777	24405	3prime partial	112	Y	17-18	S	1			Y	L. longipalpis	AAS05317	16.3 kDa salivary protein	3e-06	33
			SschwCTL7	MN605388	QHO60778	31822	5prime partial	445	N		_	4				L. neivai	JAV08578	putative c-type lectin-like domain protein, partial	3e-177	67	Mus musculus	Q8K4Q8	Collectin-12	5e-07	28.79	PF00059	Lectin C-type domain	8.9e-09	IPR001304	C-type lectin-like
			SschwCTL8	MN605389	QHO60779	71540	internal	100	N		_	2				P. gossypiella	JAT86589	hypothetical protein g.13090	5e-07	37						PF00059	Lectin C-type domain	1.5e-05	IPR001304	C-type lectin-like
			SschwCTL9	MN605390	QHO60780	76935	internal	125	N		_	5				L. ayacuchensis	BAM69187	hypothetical protein	7e-14	34						PF00059	Lectin C-type domain	2.4e-06	IPR001304	C-type lectin-like
			SschwCTL10	MN605391	QHO60781	86796	internal	148	N		_	1				Ae. aegypti	XP_001657848	AAEL006456-PA	2e-13	36	Rattus norvegicus	P08661	Mannose-binding protein C	8e-13	34.78	PF00059	Lectin C-type domain	4.5e-09	IPR001304	C-type lectin-like
SP16-like	1		SschwSP16	MN605392	QHO60782	20607	complete	192	Y	27-28	S	2	2019-06-17	2019-06-05	Y	P. orientalis	AGT96450	salivary protein A	9e-17	34
ParSP60-like	1		SschwSP60-like	MN605393	QHO60783	24828	complete	162	Y	19-20	S	1	2019-02-15	2019-09-03	Y	P. argentipes	ABA12152	12 kDa salivary protein SP60	6e-06	38
ParSP80-like	1		SschwSP80	MN605394	QHO60784	20543	complete	170	Y	20-21	S	1	2019-02-16	2019-05-05	Y	L. longipalpis	AAS16917	16.1 kDa salivary protein	2e-99	82	Rattus norvegicus	Q07984	Translocon-associated protein subunit delta	6e-34	43.71	PF05404	Translocon-associated protein, delta subunit precursor (TRAP-delta)	1.2e-60	IPR008855	Translocon-associated	GO:0005783	GO:0016021
MBF2-like	1		SschwMBF2	MN605395	QHO60785	3103	complete	160	Y	19-20	S	1	2019-03-15	2019-08-05		P. duboscqi	ABI20163	14.5 kDa salivary protein	5e-58	63						PF15868	Transcription activator MBF2	6.1e-13	IPR031734	Transcription activator MBF2
Secreted peptide 1	1		SschwPeptide1	MN605396	QHO60786	19564	complete	89	Y	20-21	S	1	2019-07-07	5	Y	L. neivai	JAV08913	putative salivary secreted peptide	8e-27	52
Secreted peptide 2	1		SschwPeptide2	MN605397	QHO60787	19562	complete	89	Y	20-21	S	1	2019-08-07	2019-08-04		L. neivai	JAV08913	putative salivary secreted peptide	1e-22	45
PpSP32-like (Silk proteins)	0	4	SschwPpSP32_1	MN605398	QHO60788	35499	5prime partial	102	N		_	1			Y	P. orientalis	AGT96444	25.0 kDa salivary protein	3e-12	37
			SschwPpSP32_2	MN605399	QHO60789	35502	3prime partial	81	Y	20-21	S	3			Y	P. duboscqi	ABI20187	31 kDa salivary protein	8e-11	45
			SschwPpSP32_3	MN605400	QHO60790	35503	internal	150	N		_	1			Y	P. duboscqi	ABI20187	31 kDa salivary protein	1e-06	55
			SschwPpSP32_4	MN605401	QHO60791	38352	3prime partial	75	Y	19-20	S	1				L. ayacuchensis	BAM69171	hypothetical protein	1e-08	48
ParSP25-like	0	1	SschwParSP25	MN605402	QHO60792	61162	5prime partial	153	N		_	1			Y	P. orientalis	AGT96447	27.6 kDa salivary protein	7e-37	45
ParSP17-like	0	4	SschwParSP17_1	MN605403	QHO60793	59482	internal	87	N		_	2			Y	P. perniciosus	ABA43063	46 kDa salivary protein SP19	2e-19	65
			SschwParSP17_2	MN605404	QHO60794	59488	internal	115	N		_	2			Y	P. perniciosus	ABA43063	46 kDa salivary protein SP19	6e-08	36
			SschwParSP17_3	MN605405	QHO60795	59491	5prime partial	118	N		_	1			Y	P. perniciosus	ABA43063	46 kDa salivary protein SP19	2e-25	42
			SschwParSP17_4	MN605406	QHO60796	59498	internal	103	N		_	2			Y	L. neivai	JAV08878	putative 56.6 kda salivary protein, partial	3e-17	42
Salivary ribonuclease (sRNase)	0	1	SschwRNase	MN605407	QHO60797	59393	3prime partial	66	N		S	1				L. neivai	JAV02833	putative salivary secreted ribonuclease	3e-37	95	Drosophila melanogaster	Q8MSF5	Ribonuclease kappa	1e-31	77.27
Secreted peptide Lol38.8-like	0	1	SschwLol38.8	MN605408	QHO60798	61165	3prime partial	140	Y	23-24	S	1			Y	L. neivai	JAV08191	putative conserved secreted protein precursor, partial	1e-26	55
Protein family name, number of identified complete sequences, number of identified partial sequences, S. schwetzi protein name, GenBank accesion number (protein), transcriptome ID, ORF type, protein sequence lenght, signale peptide presence and cleavedge site, prediction of cell localization and reliability class of prediction, putative matured protein features (Mw – molecular weight, pI – isoele…
