# Supplementary material for: Sergentomyia schwetzi: Salivary gland transcriptome, proteome and enzymatic activities in two lineages adapted to different blood sources
Source: PLoS One. 2020 Mar 24;15(3):e0230537. doi: 10.1371/journal.pone.0230537 (PMC7092997; doi:10.1371/journal.pone.0230537)
Supplement: S3 Table — (XLSX) [file pone.0230537.s022.xlsx]

## Sheet: RNA-seq analysis
S3 Table: Differential gene expression analysis (RNA-seq) of Sergentomyia schwetzi transcripts
Transcript name	BLASTp best match to NR protein database			Differential expression group*	GenBank Accesion number (nucleotide)	GenBank Accesion number (protein)	Transcriptome ID	Empirical analysis of DGE (differential gene expression) – EDGE test				RNAseq Experiment				S-M lineages (1-3) transcriptome Expression Values									S-G lineages (1-3) transcriptome Expression Values
	Species of the best match	Accession number	The best match protein name					EDGE test: S-M vs S-G, tagwise dispersions - Fold change	EDGE test: S-M vs S-G, tagwise dispersions - P-value	EDGE test: S-M vs S-G, tagwise dispersions - FDR p-value correction	EDGE test: S-M vs S-G, tagwise dispersions - Weighted difference	Experiment - Range (original values)	Experiment - IQR (original values)	Experiment - Difference (original values)	Experiment - Fold Change (original values)	S-M1 - Expression values (RPKM)	S-M1 - Unique gene reads	S-M1 - Total gene reads	S-M2 - Expression values (RPKM)	S-M2 - Unique gene reads	S-M2 - Total gene reads	S-M3 - Expression values (RPKM)	S-M3 - Unique gene reads	S-M3 - Total gene reads	S-G1 - Expression values (RPKM)	S-G1 - Unique gene reads	S-G1 - Total gene reads	S-G2 - Expression values (RPKM)	S-G2 - Unique gene reads	S-G2 - Total gene reads	S-G3 - Expression values (RPKM)	S-G3 - Unique gene reads	S-G3 - Total gene reads
SschwSP15_5 (DET2)	Phlebotomus argentipes	ABA12143.1	14 kDa salivary protein SP12	4	MN605297	QHO60687	17023	576.728	1.73724e-09	5.3481e-05	-9.79385e-05	231.446	86.606	-145.359	-897.054	86.6948	941	948	231.506	2569	2570	118.362	1856	1859	0.0887446	1	1	0.337584	6	6	0.0603337	1	1
SschwLuf3	Lutzomyia olmeca	ANW11471.1	Lofaxin	3	MN605268	QHO60658	33566	27.2284	0.0265647	1	-2.4016e-06	8.75097	0.17075	-3.38243	-124.445	1.27828	10	80	8.75097	206	556	0.200242	3	18	0	0	0	0.029492	0	3	0.0527087	0	5
SschwMBF2	Phlebotomus duboscqi	ABI20163.1	14.5 kDa salivary protein	2	MN605395	QHO60785	3103	13.6268	0.105067	1	-1.32466e-06	5.58208	0.0816304	-1.83749	-37.4513	0	0	0	5.58208	145	145	0.0816304	3	3	0	0	0	0.0480906	2	2	0.103138	4	4
SschwAg5r3	Lutzomyia neivai	JAV08875.1	putative salivary secreted antigen-5 protein ag5-2	2	MN605261	QHO60651	21472	10.6342	0.0646091	1	-3.04714e-06	15.7417	0.705009	-5.06475	-13.1318	15.7417	513	513	0	0	0	0.705009	33	33	0	0	0	0.0377581	2	2	1.21468	60	60
SschwD7_4	Phlebotomus orientalis	AGT96467.1	D7-related salivary protein	2	MN605275	QHO60665	7746	5.46177	0.513834	1	-3.37556e-07	1.57494	0	-0.524979	Err:520	0	0	0	1.57494	17	17	0	0	0	0	0	0	0	0	0	0	0	0
SschwCTL1	Lutzomyia ayacuchensis	BAM69191.1	hypothetical protein	2	MN605382	QHO60772	20588	3.79177	0.219056	1	-1.46191e-06	6.40638	0.17648	-1.9978	-3.59452	0.7689	22	22	6.60987	192	192	0.924651	38	38	0.203496	6	6	1.16115	54	54	0.94538	41	41
SschwAg5r6	Aedes aegypti	XP_001660703.1	AAEL010269-PA	2	MN605264	QHO60654	31515	3.41158	0.354188	1	-7.54409e-07	3.93876	0.275645	-1.03154	-3.52442	0.0204029	0	1	3.95916	164	197	0.340918	15	24	0.138595	0	7	0.41424	22	33	0.673035	34	50
SschwD7_21	Phlebotomus orientalis	AGT96467.1	D7-related salivary protein	2	MN605292	QHO60682	65030	3.3908	1	1	-2.18757e-07	1.11332	0	-0.343836	-13.6087	0	0	0	1.11332	17	17	0	0	0	0	0	0	0.0818092	2	2	0	0	0
SschwPpSP32_4	Lutzomyia ayacuchensis	BAM69171.1	hypothetical protein	2	MN605401	QHO60791	38352	3.10058	0.0936911	1	-0.000218342	614.321	180.849	-317.187	-2.76304	235.65	2305	2312	586.323	5601	5840	669.315	9041	9432	54.9935	551	556	151.942	2279	2423	332.792	4647	4949
SschwSP15_2	Lutzomyia ayacuchensis	BAM69139.1	hypothetical protein	2	MN605294	QHO60684	25738	2.96438	0.115972	1	-0.00605162	22886.9	74.488	-7627.9	-2.4396	5565.74	257608	257877	27686.7	1294333	1302317	5527.09	365604	367823	4799.83	229058	229170	5604.78	419346	422087	5491.25	383337	385643
SschwAg5r5	Aedes aegypti	XP_001660703.1	AAEL010269-PA	2	MN605263	QHO60653	31513	2.41447	0.380521	1	-1.45503e-06	6.38306	0.149443	-1.87568	-2.14137	1.3635	36	64	7.6807	301	366	1.51294	61	102	1.46788	18	71	1.29765	65	99	2.16457	93	154
Sschw5nuc9	Lutzomyia neivai	JAV08430.1	putative 5' nucleotidase	2	MN605339	QHO60729	81579	2.39347	1	1	-1.05423e-07	0.389092	0	-0.166955	Err:520	0.111772	1	1	0	0	0	0.389092	5	5	0	0	0	0	0	0	0	0	0
SschwPLA2_1	Lutzomyia neivai	JAV08461.1	putative a sub-family of phospholipase a2	2	MN605362	QHO60752	23910	2.08374	0.531644	1	-5.35757e-07	2.35894	0.647214	-0.74889	-2.0387	0.453097	47	47	2.62088	276	276	1.33565	199	199	0.261945	28	28	0.800708	135	135	1.10031	173	173
SschwYRP13	Phlebotomus argentipes	ABA12136.1	43 kDa salivary yellow-related protein SP04	2	MN605313	QHO60703	45954	1.95696	0.35862	1	-0.000392574	2134.79	437.654	-438.386	-1.62425	283.4	2446	2658	2418.19	21860	23025	720.35	9156	9704	292.295	2532	2825	1084.53	15688	16533	729.949	9846	10377
SschwPP2	Phlebotomus perniciosus	ALL27023.1	pyrophosphatase, partial	2	MN605366	QHO60756	52738	1.94736	0.489423	1	-1.3416e-06	5.15724	1.53725	-1.95583	-1.84734	6.68239	0	186	3.00803	27	85	3.10162	23	124	3.83504	0	110	1.52516	11	69	1.56437	9	66
Sschw5nuc5	Lutzomyia neivai	JAV08430.1	putative 5' nucleotidase	2	MN605335	QHO60725	66402	1.83495	1	1	-7.66927e-08	0.441326	0	-0.119228	-5.27645	0	0	0	0	0	0	0.441326	10	10	0	0	0	0	0	0	0.0836407	2	2
SschwSP60-like	Phlebotomus argentipes	ABA12152.1	12 kDa salivary protein SP60	2	MN605393	QHO60783	24828	1.80716	0.349554	1	-2.08567e-05	78.1715	28.8691	-24.9658	-1.56107	71.128	3065	3065	104.785	4584	4584	32.4753	2010	2010	61.3444	2724	2724	26.6135	1864	1864	45.533	2974	2974
SschwRNase	Lutzomyia neivai	JAV02833.1	putative salivary secreted ribonuclease	2	MN605407	QHO60797	59393	1.62982	0.415855	1	-1.04724e-05	28.3672	3.14102	-12.4361	-1.4367	31.9271	333	701	56.1233	917	1251	34.6901	821	1094	27.7561	359	628	28.8899	745	1031	28.7861	730	958
SschwEnuc4	Lutzomyia ayacuchensis	BAM69202.1	putative endonuclease, partial	2	MN605350	QHO60740	39863	1.61961	0.486147	1	-0.000233242	2055.8	134.164	-363.014	-1.56102	2288.54	29745	30762	232.739	2505	3176	508.942	7577	9826	998.446	12583	13830	538.451	9200	11764	404.287	6483	8237
SschwAmy1	Phlebotomus papatasi	AGE83100.1	AMY	2	MN605344	QHO60734	20356	1.54689	0.599536	1	-2.33934e-06	17.9454	1.94898	-3.24248	-1.44755	21.1106	1469	1469	5.95945	421	421	4.39229	439	439	14.5592	1044	1044	3.16525	358	358	4.01047	423	423
SschwD7_19	Phlebotomus duboscqi	ABI20157.1	27.6 kDa salivary protein	1	MN605290	QHO60680	39898	1.49938	0.487277	1	-0.00162207	5607.93	362.287	-1705.1	-1.30522	5149.45	54666	55196	10757.4	115883	117060	5967.97	91007	91881	5417.27	59284	59837	5779.56	99816	100692	5562.65	89495	90376
SschwSP15_7	Lutzomyia neivai	JAV08235.1	putative sp15 family member	1	MN605299	QHO60689	27090	1.46145	0.511745	1	-0.00284811	9536.66	3886.72	-3022.1	-1.28358	9482.1	186407	190979	18290.1	362862	373983	13264.6	378074	383733	9377.92	192234	194639	8753.43	279032	286558	13839.2	410160	422489
SschwSP15_4	Phlebotomus ariasi	AAX55748.1	14 kDa salivary protein	1	MN605296	QHO60686	28831	1.40938	0.550958	1	-0.00015113	567.881	237.77	-171.331	-1.26894	692.406	15090	15472	854.658	16071	19388	878.079	24824	28182	363.19	8140	8363	616.887	19437	22405	931.071	27922	31535
SschwApy3	Phlebotomus orientalis	AGT96431.1	salivary apyrase	1	MN605325	QHO60715	21854	1.39433	0.625916	1	-0.00320249	23140.7	9777.8	-3628.03	-1.25913	29528.5	1489363	1489387	16567.5	848150	848357	6789.72	491769	491893	28767.9	1495200	1495258	6387.79	523665	523685	6846.01	523295	523393
SschwPpSP32_1	Phlebotomus orientalis	AGT96444.1	25.0 kDa salivary protein	1	MN605398	QHO60788	35499	1.39308	0.572742	1	-0.00084768	3814.49	525.901	-868.058	-1.23448	3643.05	55916	57629	5898.51	90525	94727	4168.95	90720	94723	2084.02	32855	33972	4864.84	117807	125083	4157.47	94420	99685
SschwCTL5	Lutzomyia longipalpis	AAS17937.1	16.4 kDa salivary protein	1	MN605386	QHO60776	16789	1.37195	0.63854	1	-8.22174e-05	617.256	298.81	-68.1151	-1.1795	135.347	3311	3311	752.603	18003	18691	454.82	15265	15981	164.624	4148	4150	510.366	19419	20293	463.435	16500	17184
SschwD7_17	Phlebotomus argentipes	ABA12150.1	28 kDa salivary D7-related protein SP25	1	MN605288	QHO60678	31097	1.35009	0.606541	1	-7.2637e-05	304.359	209.472	-75.1877	-1.21037	255.304	2237	2240	498.467	4419	4440	544.035	6834	6856	239.677	2162	2167	367.791	5229	5245	464.776	6159	6181
SschwApy2	Lutzomyia ayacuchensis	BAM69108.1	putative apyrase	1	MN605324	QHO60714	19163	1.34073	0.607519	1	-0.000923063	3215.94	1428.49	-856.534	-1.18334	3942.16	188858	188956	7158.1	348243	348321	5485.05	377567	377624	4056.55	200213	200367	4214.63	328327	328352	5744.52	417285	417354
SschwD7_20	Phlebotomus ariasi	AAX55749.1	27 kDa salivary protein	1	MN605291	QHO60681	39902	1.33316	0.631732	1	-0.00246767	12511	7032.89	-2506.37	-1.19639	20249.2	465875	468228	16078.8	375152	377449	9477.16	313016	314760	20875.6	495204	497428	8364.56	312431	314373	9045.93	314963	317049
SschwD7_1	Phlebotomus orientalis	AGT96467.1	D7-related salivary protein	1	MN605272	QHO60662	31640	1.28497	0.684407	1	-0.00109211	6509.83	5585.9	-889.212	-1.13466	3466.74	66691	67576	9957.79	170916	197056	9052.63	220382	253454	3447.96	69073	69259	7242.74	198544	229471	9118.82	233896	269423
SschwD7_6	Lutzomyia longipalpis	AAL16051.1	D7 salivary protein	1	MN605277	QHO60667	24945	1.2841	0.65156	1	-0.00355934	10086.5	1675.28	-3346.13	-1.15474	23092.4	586452	588866	26482	685087	685573	25337.1	927178	928019	23710	619643	623046	16395.5	679457	679557	24767.7	956832	957320
SschwLuf_6	Lutzomyia ayacuchensis	BAM69114.1	hypothetical protein	1	MN605271	QHO60661	38962	1.28207	0.721815	1	-0.000139905	1686.76	155.814	-169.653	-1.19848	2082.5	22974	23042	553.822	6184	6221	436.877	6916	6943	1770.49	20136	20187	395.739	7095	7117	398.008	6645	6675
Sschw5nuc_8	Lutzomyia neivai	JAV08430.1	putative 5' nucleotidase	1	MN605338	QHO60728	76588	1.2575	1	1	-2.80099e-08	0.225608	0.0648092	-0.0397957	-1.69805	0.0648092	1	1	0	0	0	0.225608	5	5	0	0	0	0	0	0	0.17103	4	4
SschwD7_16	Phlebotomus duboscqi	ABI15942.1	27.6 kDa salivary protein D7-like protein	1	MN605287	QHO60677	31096	1.23339	0.701167	1	-0.00010948	344.727	92.762	-100.575	-1.1244	830.912	18125	18136	847.799	18757	18786	1048.35	32824	32866	703.627	15815	15826	755.037	26776	26786	966.677	31957	31981
Sschw5nuc_11	Lutzomyia neivai	JAV08430.1	putative 5' nucleotidase	1	MN605341	QHO60731	86946	1.22163	1	1	-2.21518e-08	0.220663	0	-0.031734	-1.75882	0	0	0	0	0	0	0.220663	5	5	0	0	0	0	0	0	0.125461	3	3
SschwAg5r1	Phlebotomus argentipes	ABA12137.1	29 kDa salivary antigen 5-related protein SP05	1	MN605259	QHO60649	28586	1.20098	0.783404	1	-0.00144332	19641.4	2334.85	-1409.03	-1.11383	25800.1	583233	1129605	8829.51	246717	392461	6732.31	273998	423371	24481.5	566127	1104547	6158.74	279302	438278	6494.66	274365	431008
SschwYRP1	Phlebotomus orientalis	AGT96428.1	yellow-related salivary protein	1	MN605301	QHO60691	25563	1.1868	0.778672	1	-0.000608821	6166.33	1386.91	-479.145	-1.08543	9424.35	516897	516902	5112.93	284156	284696	3726.02	293050	293531	9503.71	537087	537146	3984.76	355046	355232	3337.39	277074	277452
SschwSP15_3	Phlebotomus ariasi	AAX55748.1	14 kDa salivary protein	1	MN605295	QHO60685	28828	1.17963	0.791245	1	-0.000754399	9827.74	4786.26	-628.724	-1.08692	3502.47	83908	85227	6955.94	140683	171836	13128.9	407595	458865	3301.18	81593	82778	8288.73	292327	327827	10111.2	339271	372934
SschwYRP19	Phlebotomus papatasi	AAL11051.1	42 kDa salivary protein precursor	1	MN605319	QHO60709	53046	1.17905	0.818142	1	-0.00181812	25160	13854.5	-305.953	-1.01762	4706.9	167850	169056	29752.1	1079231	1084849	18561.4	953652	957547	4592.15	169336	169963	28996.2	1685472	1692743	18514.2	1004245	1007919
Sschw5nuc7	Lutzomyia neivai	JAV08429.1	putative 5' nucleotidase, partial	1	MN605337	QHO60727	72618	1.17755	1	1	-1.78246e-08	0.202197	0	-0.0248205	-1.58293	0	0	0	0	0	0	0.202197	3	3	0	0	0	0	0	0	0.127736	2	2
SschwD7_18	Phlebotomus duboscqi	ABI20169.1	D7 related protein	1	MN605289	QHO60679	33538	1.16993	0.839856	1	-0.000299204	5294.76	3655.32	-48.1775	-1.01581	473.321	6461	6485	4639.01	60572	64526	4176.19	76876	82184	520.867	7315	7354	2855.04	59865	63580	5768.08	112619	119787
SschwD7_2	Phlebotomus ariasi	AAX55749.1	27 kDa salivary protein	1	MN605273	QHO60663	44454	1.16805	0.841175	1	-9.8421e-05	1478.43	1166.61	-12.4534	-1.01236	142.783	1556	1586	1621.21	17349	18282	1295.32	19637	20666	180.93	2030	2071	1347.54	22885	24329	1493.48	23651	25145
SschwAg5r_4	Phlebotomus ariasi	AAX44092.1	salivary protein	1	MN605262	QHO60652	28585	1.15153	0.803411	1	-0.000285265	1643.91	942.374	-94.4872	-1.02921	2591.48	51430	105174	3962.94	92108	163280	3433.54	113035	200150	2319.03	47070	96986	3851.61	143429	254072	3533.85	121104	217387
SschwSP16	Phlebotomus orientalis	AGT96450.1	salivary protein A	1	MN605392	QHO60782	20607	1.12303	0.873446	1	-1.096e-05	289.575	50.2536	-10.6161	-1.06928	318.622	11375	11375	61.3351	2223	2223	111.589	5722	5722	337.438	12414	12414	74.3967	4317	4317	47.8631	2590	2590
SschwSP80	Lutzomyia longipalpis	AAS16917.1	16.1 kDa salivary protein	1	MN605394	QHO60784	20543	1.12117	0.849551	1	-2.47978e-05	328.618	218.656	-6.75614	-1.01922	185.781	5685	5685	374.398	11631	11631	514.399	22609	22609	193.699	6108	6108	448.256	22295	22295	412.355	19126	19126
SschwPpSP32_2	Phlebotomus duboscqi	ABI20187.1	31 kDa salivary protein	1	MN605399	QHO60789	35502	1.11485	0.84337	1	-0.000154544	583.881	56.9729	-7.07728	-1.00306	1968.09	28286	28496	2551.97	35727	37512	2446.07	50017	50870	2281.7	33915	34044	2338.67	54468	55038	2324.52	50317	51015
SschwLuf5	Phlebotomus ariasi	AAX55751.1	34 kDa salivary protein	1	MN605270	QHO60660	38965	1.09398	0.891477	1	-8.84887e-05	2312.26	60.1763	-35.4951	-1.02187	3169.84	193697	193860	932.614	57732	57904	872.438	76263	76637	3085.32	194274	194444	857.579	84899	85247	925.499	85316	85793
SschwYRP2	Phlebotomus ariasi	AAX56360.1	42 kDa salivary protein	1	MN605302	QHO60692	28707	1.08773	0.887243	1	-0.000437216	9587.86	1486.79	-52.9581	-1.00615	12337.6	648770	648956	6075.66	321980	324440	7562.45	569674	571348	14042.9	760917	761178	4455.08	379769	380886	7318.77	581281	583510
SschwD7_8	Phlebotomus orientalis	AGT96467.1	D7-related salivary protein	1	MN605279	QHO60669	26099	1.08737	0.907886	1	-0.000251288	10924.1	80.8386	-252.138	-1.05088	11864.8	48247	201533	940.607	14296	16220	2817.62	63650	68742	9108.36	42400	159430	2859.75	74821	78953	2898.46	71528	74624
SschwHya2	Lutzomyia olmeca	ANW11472.1	LolHyaz	1	MN605329	QHO60719	39165	1.08552	0.895959	1	-6.4945e-05	1652.92	251.323	-27.3498	-1.0209	2314.65	28577	28812	687.823	8588	8692	1005.77	17685	17982	2340.74	29596	30025	754.445	14963	15264	831.011	15371	15679
SschwD7_10	Phlebotomus ariasi	AAX54853.1	27 kDa salivary protein	1	MN605281	QHO60671	26117	1.07347	0.896413	1	-0.00125712	9984.43	1524.83	369.53	1.01272	26909	610997	616409	25123.5	539835	584259	35107.9	1093191	1155123	28419.6	664432	670858	31395.5	1124149	1168940	28433.9	945060	987259
SschwAg5r2	Phlebotomus duboscqi	ABI20191.1	antigen 5 related protein	1	MN605260	QHO60650	28587	1.0608	0.932235	1	-0.000591128	27348.3	1635.27	143.604	1.00864	33535.7	1290185	1333493	8979.84	318067	362499	7344.57	353846	419471	34684.9	1370899	1421233	7336.54	406688	474163	8269.56	421516	498413
SschwD7_12	Phlebotomus orientalis	AGT96467.1	D7-related salivary protein	1	MN605283	QHO60673	28858	1.05925	0.928866	1	-0.000157238	5839.54	3259.2	-133.255	-1.02903	6440.64	97370	98265	944.925	14139	14636	6784.46	141383	148675	5808.24	90679	91318	2549.04	60481	63212	5412.99	119006	125179
SschwD7_13	Phlebotomus duboscqi	ABI15942.1	27.6 kDa salivary protein D7-like protein	1	MN605284	QHO60674	28861	1.05489	0.928742	1	-0.000229707	9685.61	832.168	-65.888	-1.0091	6124.45	114328	115676	3049.2	56727	58468	12734.8	331708	345479	6169.37	118880	120077	5337.21	157913	163849	10204.2	280288	292133
SschwYRP3	Phlebotomus argentipes	ABA12136.1	43 kDa salivary yellow-related protein SP04	1	MN605301	QHO60691	30172	1.05026	0.93017	1	-8.69431e-05	1126.69	145.474	195.255	1.07023	2780.07	162375	162573	3343.72	198500	198508	2217.03	186200	186216	3260.89	196366	196504	2905.58	276067	276172	2760.11	244646	244649
SschwCTL2	Lutzomyia neivai	JAV08591.1	putative c-type lectin, partial	1	MN605383	QHO60773	79533	1.03609	1	1	-5.05268e-09	0.329778	0.120192	0.000854264	1.00777	0	0	0	0	0	0	0.329778	13	13	0.212149	6	6	0	0	0	0.120192	5	5
SschwHya1	Lutzomyia longipalpis	AAD32195.1	putative hyaluronidase	1	MN605328	QHO60718	39166	1.03171	0.956923	1	-3.47506e-05	1681.87	268.052	91.2309	1.05074	2393.5	115098	115346	1366.05	66587	66833	1634.1	112604	113110	2935.67	145231	145787	1253.8	97651	98209	1477.87	107400	107952
SschwSP15_1	Lutzomyia neivai	JAV08238.1	putative sp15 family member	1	MN605293	QHO60683	23974	1.02401	0.967213	1	-1.4152e-05	744.749	87.5623	54.8512	1.05686	749.958	22772	22787	743.975	22900	22949	1400.28	61016	61111	831.537	26024	26036	741.243	36594	36607	1485.99	68335	68437
SschwSP15_6	Lutzomyia ayacuchensis	BAM69140.1	hypothetical protein	1	MN605298	QHO60688	22754	1.02264	0.968306	1	-0.000155019	7646.06	2035.58	876.591	1.0801	8337.58	138306	151711	11031.1	161110	203776	13460.8	274755	351804	8995.57	151449	168674	10480.1	243058	309953	15983.6	346103	440836
SschwADA2	Culex tarsalis	JAV20601.1	putative adenine deaminase/adenosine deaminase	1	MN605343	QHO60733	46812	1.02204	1	1	-6.28971e-09	0.723933	0.169137	0.0188567	1.05512	0.723933	24	25	0	0	0	0.30241	14	15	0.646314	23	23	0.302868	16	17	0.133731	7	7
SschwCTL6	Lutzomyia longipalpis	AAS05317.1	16.3 kDa salivary protein	1	MN605387	QHO60777	24405	1.02191	0.971802	1	-2.24054e-05	2066.85	277.828	105.797	1.06349	976.401	16374	16374	1358.84	23134	23134	2664.2	64172	64172	1081.01	18681	18681	1192.57	32506	32506	3043.25	77355	77355
SschwPpSP32_3	Phlebotomus duboscqi	ABI20187.1	31 kDa salivary protein	1	MN605400	QHO60790	35503	1.02127	0.970577	1	-7.6595e-05	4010.92	1796.3	498.003	1.08763	4583.72	89070	89349	6380.02	123253	126255	6085.55	168676	170382	4009.72	80366	80543	8020.63	252319	254117	6512.94	190583	192430
SschwPeptide2	Lutzomyia neivai	JAV08913.1	putative salivary secreted peptide	1	MN605397	QHO60787	19562	1.01663	0.980995	1	-1.32354e-06	185.347	54.62	7.5837	1.05837	74.5078	822	1491	96.0835	1867	1952	219.186	6197	6300	49.0267	554	1011	129.128	4120	4200	234.373	6999	7109
Sschw71kDa7	Lutzomyia neivai	JAV08756.1	putative angiotensin i-converting enzyme, partial	1	MN605375	QHO60765	52664	1.0096	1	1	-5.61504e-08	15.4942	7.40469	1.27432	1.14808	0.704887	16	17	15.6428	383	383	9.46873	323	328	3.01779	75	75	16.1991	629	635	10.4225	376	381
Sschw5nuc4	Lutzomyia neivai	JAV11243.1	putative 5' nucleotidase	1	MN605334	QHO60724	63572	1.00457	1	1	-2.79045e-09	2.23545	1.24608	0.0478375	1.05492	0.377745	4	4	0	0	0	2.23545	34	34	0	0	0	1.51063	25	26	1.24608	19	20
SschwYRP21	Phlebotomus argentipes	ABA12136.1	43 kDa salivary yellow-related protein SP04	1	MN605321	QHO60711	53054	1.00403	0.995233	1	-0.000169485	105133	21130.5	4362.15	1.0642	135310	2016028	2052724	38097.6	552515	586753	30447.1	625934	663439	135186	2068465	2113379	51577.6	1189772	1271794	30176.8	649370	693904
SschwYRP16	Phlebotomus argentipes	ABA12136.1	43 kDa salivary yellow-related protein SP04	1	MN605316	QHO60706	53040	1.01719	0.985349	1	0.000917923	235200	7228.45	5430.56	1.06157	233948	3122736	3124445	18954.9	253216	256998	11720.2	219790	224824	246921	3395275	3398234	20611.3	435224	447417	13382.9	264523	270911
SschwEnuc3	Lutzomyia ayacuchensis	BAM69202.1	putative endonuclease, partial	1	MN605349	QHO60739	35381	1.02122	0.973279	1	2.70241e-05	2241.83	1681.24	251.704	1.12663	994.021	34364	34456	2094.89	71854	73720	2874.47	139074	143113	900.699	32011	32173	2675.26	145932	150726	3142.53	159578	165110
SschwLuf1	Phlebotomus papatasi	AGE83098.1	SP34	1	MN605266	QHO60656	27241	1.04542	0.937179	1	7.16532e-05	2154.99	371.263	328.491	1.13069	3274.35	153833	153833	1861.86	88802	88803	2404.45	162249	162253	4016.85	194465	194470	2069.01	157994	157994	2440.27	173772	173775
SschwYRP14	Phlebotomus duboscqi	ABI15941.1	42.6 kDa salivary protein	1	MN605314	QHO60704	45957	1.04564	0.948865	1	2.36009e-05	1363.45	709.072	142.768	1.18216	1125.96	10630	10755	983.901	9519	9541	241.334	3299	3311	1604.79	15666	15796	899.884	13925	13971	274.829	3952	3979
SschwPeptide1	Lutzomyia neivai	JAV08913.1	putative salivary secreted peptide	1	MN605396	QHO60786	19564	1.05615	0.971892	1	4.25753e-07	21.6177	9.91262	1.9333	1.16428	1.75592	6	34	12.5143	134	246	21.0344	245	585	3.90912	10	78	13.8217	172	435	23.3737	284	686
SschwLuf4	Lutzomyia ayacuchensis	BAM69113.1	hypothetical protein	1	MN605269	QHO60659	35323	1.05954	0.923302	1	1.93619e-05	677.024	225.418	63.8282	1.12025	777.071	110763	110766	251.122	36340	36340	564.17	115501	115507	928.146	136334	136334	338.752	78480	78484	516.95	111684	111691
SschwYRP15	Phlebotomus argentipes	ABA12136.1	43 kDa salivary yellow-related protein SP04	1	MN605315	QHO60705	53038	1.06041	0.943125	1	0.000398313	20406.3	12544	2019.27	1.20342	1255.33	11785	12045	14724.8	132309	143434	13799.4	173381	190178	1163.58	11228	11505	21569.8	301640	336394	13103.9	171548	190578
SschwApy4	Lutzomyia neivai	JAV08628.1	putative apyrase	1	MN605326	QHO60716	10938	1.065	1	1	9.62112e-09	0.343829	0.195489	0.0265127	1.23133	0	0	0	0	0	0	0.343829	20	20	0	0	0	0.227878	15	15	0.195489	12	12
SschwYRP20	Lutzomyia longipalpis	ABB00904.1	43 kDa salivary protein	1	MN605320	QHO60710	53053	1.06771	0.916847	1	0.0017836	61242.7	20283.4	8015.23	1.20004	26071.4	419100	419181	52467.4	852846	856412	41666.4	959099	962226	18326.7	303542	303644	79569.4	2073918	2079398	46354.8	1126111	1129683
SschwParSP25	Phlebotomus orientalis	AGT96447.1	27.6 kDa salivary protein	1	MN605402	QHO60792	61162	1.06809	0.938848	1	2.98895e-05	1245.88	926.257	138.731	1.20871	52.5719	2153	2404	947.757	42990	43998	993.742	63439	65269	67.4845	2985	3180	1298.45	93854	96507	1044.33	70328	72384
SschwSP15_8	Phlebotomus ariasi	AAX55748.1	14 kDa salivary protein	1	MN605300	QHO60690	28699	1.07042	0.917089	1	4.08026e-05	1463.75	623.378	120.049	1.12626	453.611	9115	9195	511.737	10420	10531	1887.09	53950	54943	423.34	8799	8843	1076.99	34994	35484	1712.25	51873	52609
SschwPLA2_3	Lutzomyia neivai	JAV08512.1	putative salivary phospholipase a2	1	MN605364	QHO60754	82651	1.09339	1	1	1.13069e-08	0.215737	0.102217	0.0257081	1.35749	0	0	0	0	0	0	0.215737	6	6	0	0	0	0.190645	6	6	0.102217	3	3
SschwD7_15	Phlebotomus perniciosus	ABA43058.1	27 kDa D7-related salivary protein SP10	1	MN605286	QHO60676	30466	1.09485	0.89452	1	0.000268958	6381.29	4915.89	979.324	1.22448	1319.64	32731	33081	5358.07	132263	136360	6410.25	223347	230808	1494.36	38342	38603	6830.65	272432	278316	7700.93	287973	292611
SschwEnuc1	Lutzomyia longipalpis	AAS16916.1	43.7 kDa salivary protein	1	MN605347	QHO60737	39866	1.10102	0.883545	1	5.33212e-05	1494.67	193.16	132.235	1.15195	1665.92	110350	112468	278.24	18365	19070	666.57	62629	64636	1772.91	121684	123340	520.682	55769	57135	713.842	70907	73047
SschwParSP17_3	Phlebotomus perniciosus	ABA43063.1	46 kDa salivary protein SP19	1	MN605405	QHO60795	59491	1.13099	0.830677	1	9.88364e-05	1239.15	377.959	242.069	1.1978	1866.63	115658	116579	651.045	40507	41279	1153.82	100609	103503	1890.2	120772	121650	1442.73	142367	146454	1064.77	98817	100796
SschwADA1	Phlebotomus perniciosus	ALL27025.1	adenosine deaminase	1	MN605342	QHO60732	27100	1.1331	0.817828	1	6.61085e-05	455.108	72.944	181.885	1.23091	827.822	62578	62578	644.839	49487	49487	890.373	96674	96674	900.766	70168	70168	907.976	111560	111561	1099.95	126032	126032
SschwYRP12	Phlebotomus perniciosus	CCK33661.1	44.6 kDa salivary protein SP03B	1	MN605312	QHO60702	19355	1.13888	0.825897	1	0.000167805	2591.43	685.243	382.428	1.19223	2800.55	131095	139078	786.572	39615	39656	2381.15	169416	169846	3378	159561	172869	1695.91	136555	136890	2041.65	153457	153681
SschwEnuc6	Phlebotomus orientalis	AGT96449.1	salivary endonuclease	1	MN605352	QHO60742	44738	1.16488	0.845122	1	6.63667e-05	1548.51	76.6617	132.478	1.19597	1551.89	21550	21665	61.8089	787	876	414.38	7597	8309	1610.32	22986	23166	369.268	7687	8379	445.929	8627	9436
SschwYRP5	Lutzomyia ayacuchensis	BAM71042.1	hypothetical protein, partial	1	MN605305	QHO60695	11585	1.17458	0.856493	1	1.21275e-05	265.139	133.596	34.7217	1.33302	4.096	37	37	158.551	1452	1454	150.14	1937	1948	16.5439	146	154	269.235	3941	3953	131.172	1784	1796
SschwYRP9	Lutzomyia ayacuchensis	BAM69185.1	hypothetical protein	1	MN605309	QHO60699	17114	1.18329	0.804953	1	1.62074e-05	211.837	166.799	40.5217	1.29164	43.0784	726	728	138.432	2373	2375	235.323	5711	5712	58.3418	1005	1016	254.916	7001	7002	225.141	5765	5767
SschwD7_5	Phlebotomus perniciosus	ABA43058.1	27 kDa D7-related salivary protein SP10	1	MN605276	QHO60666	11142	1.1838	0.776811	1	0.000267218	2693.18	1902.58	613.423	1.26104	1859.76	9166	27249	1539.05	18491	22893	3650.95	61756	76834	1377.61	6496	20800	3441.63	67766	81962	4070.79	72861	90406
SschwAmy2	Musca domestica	XP_005185446.3	PREDICTED: alpha-amylase A	1	MN605345	QHO60735	21526	1.18766	1	1	1.80579e-07	2.69583	0.99178	0.442884	1.31765	0.831266	60	60	1.52845	112	112	1.82305	189	189	0.201668	15	15	2.41225	283	283	2.8975	317	317
SschwAmy3	Phlebotomus papatasi	AGE83100.1	AMY	1	MN605346	QHO60736	23486	1.19083	1	1	2.14237e-07	2.45826	0.101733	0.466777	1.27399	2.36586	195	195	0.14341	12	12	2.60167	308	308	2.10749	179	179	2.19456	294	294	2.20922	276	276
SschwYRP18	Lutzomyia ayacuchensis	BAM71042.1	hypothetical protein, partial	1	MN605318	QHO60708	53043	1.1927	0.78319	1	0.00254666	35159.5	13739	6949.44	1.34776	10067.9	113468	115748	27797.3	320557	324440	22085.3	360934	364697	10916.2	127959	129327	45227.3	837362	845145	24655.2	425231	429645
SschwAg5r7	Lutzomyia neivai	JAV08871.1	putative scp-like extracellular protein	1	MN605265	QHO60655	70760	1.19751	1	1	2.06545e-08	0.195281	0.0607028	0.0395328	1.86326	0	0	0	0	0	0	0.137385	4	4	0	0	0	0.0607028	2	2	0.195281	6	6
SschwYRP10	Phlebotomus ariasi	AAX56360.1	42 kDa salivary protein	1	MN605310	QHO60700	17891	1.21225	0.818695	1	7.83295e-06	106.23	86.4263	19.7343	1.34645	8.153	73	74	68.1538	609	628	94.5793	1213	1233	7.37722	67	69	113.607	1636	1676	109.104	1477	1501
SschwEnuc5	Lutzomyia ayacuchensis	BAM69202.1	putative endonuclease, partial	1	MN605351	QHO60741	44737	1.21437	0.792052	1	0.000123477	2222.61	186.854	242.483	1.25148	2052.65	17887	17921	139.337	1233	1235	700.636	8737	8786	2361.95	21224	21250	535.637	7543	7601	722.491	9495	9561
SschwD7_14	Phlebotomus perniciosus	ABA43058.1	27 kDa D7-related salivary protein SP10	1	MN605285	QHO60675	30464	1.21579	0.828616	1	0.000657018	9830.78	6574.06	1766.61	1.38378	246.944	2121	2188	6656.65	55045	59877	6906.02	80208	87888	331.967	2973	3031	8699.76	118083	125288	10077.7	129676	135343
SschwPP3	Lutzomyia neivai	JAV11147.1	putative ectonucleotide pyrophosphatase/phosphodiesterase	1	MN605367	QHO60757	52739	1.2212	0.827421	1	8.55504e-07	7.56029	3.50978	2.07375	1.35228	8.20857	0	204	6.34164	55	160	3.10962	18	111	8.51239	1	218	10.6699	66	431	4.69879	23	177
Sschw71kDa1	Lutzomyia longipalpis	AAS16911.1	71 kDa salivary protein	1	MN605369	QHO60759	24278	1.24871	1	1	8.08178e-08	0.945021	0.142465	0.172884	1.43733	0.671608	40	40	0	0	0	0.514346	44	44	0.945021	58	58	0.371882	36	36	0.387703	35	35
SschwYRP11	Phlebotomus perniciosus	ABA43049.1	42 kDa yellow-related salivary protein SP03	1	MN605311	QHO60701	17893	1.25461	0.775716	1	9.34802e-06	106.704	77.5131	22.6607	1.40235	7.95331	87	88	71.2196	781	800	89.7917	1408	1427	12.2787	137	140	114.657	2033	2062	110.011	1810	1845
SschwHya3	Lutzomyia olmeca	ANW11472.1	LolHyaz	1	MN605330	QHO60720	39172	1.25732	0.694337	1	5.15523e-05	414.044	88.7717	124.979	1.40387	193.994	1960	1962	354.516	3622	3640	379.855	5494	5518	608.038	6329	6337	291.084	4768	4785	404.181	6152	6196
Sschw71kDa11	Lutzomyia neivai	JAV08802.1	putative angiotensin i-converting enzyme	1	MN605379	QHO60769	59253	1.27356	1	1	3.36248e-07	3.7064	1.02016	0.677627	1.35908	3.7064	32	33	0	0	0	1.9549	25	25	1.74388	16	16	2.76404	40	40	3.18626	43	43
SschwPLA2_2	Phlebotomus orientalis	AGT96443.1	salivary phospholipase A2	1	MN605363	QHO60753	71174	1.29452	1	1	3.21211e-08	0.338374	0	0.0598902	2.13212	0	0	0	0	0	0	0.158703	4	4	0	0	0	0	0	0	0.338374	9	9
Sschw71kDa13	Anopheles gambiae str. PEST	XP_318843.3	AGAP009757-PA	1	MN605381	QHO60771	80939	1.30646	1	1	3.25895e-08	0.257644	0.0690698	0.060312	2.24118	0	0	0	0	0	0	0.145777	2	2	0	0	0	0.257644	4	4	0.0690698	1	1
SschwD7_9	Phlebotomus argentipes	ABA12150.1	28 kDa salivary D7-related protein SP25	1	MN605280	QHO60670	26111	1.35224	0.659906	1	0.0140063	149659	15363.6	26627.6	1.40373	137985	2301108	2343799	15940.8	260661	274886	43934.2	1017941	1071873	165600	2841490	2898617	59297.8	1557143	1637117	52845.2	1295043	1360560
SschwYRP17	Phlebotomus duboscqi	ABI15941.1	42.6 kDa salivary protein	1	MN605317	QHO60707	53041	1.3679	0.711322	1	0.00803661	115955	10085.3	15335	1.42424	92491.8	953964	959421	7578.53	77332	79808	8371.4	120506	124726	123534	1309393	1320490	18456.7	300574	311182	12456	189493	195843
SschwYRP4	Lutzomyia neivai	JAV07957.1	putative yellow-related salivary protein, partial	1	MN605304	QHO60694	732	1.37	1	1	6.6423e-08	0.567824	0.311484	0.128611	1.78187	0	0	0	0	0	0	0.493474	28	28	0	0	0	0.311484	20	20	0.567824	34	34
SschwCTL9	Lutzomyia ayacuchensis	BAM69187.1	hypothetical protein	1	MN605390	QHO60780	76935	1.3808	1	1	4.25454e-08	0.405969	0	0.078201	2.36902	0	0	0	0	0	0	0.171366	4	4	0	0	0	0	0	0	0.405969	10	10
SschwEnuc11	Phlebotomus orientalis	AGT96473.1	salivary endonuclease	1	MN605357	QHO60747	60678	1.38875	0.60414	1	0.000167099	1499.74	146.247	329.575	1.47203	1251.09	10970	11085	337.963	2925	3040	505.568	6259	6434	1837.7	16658	16779	651.815	9194	9387	593.824	7787	7975
Sschw5nuc1	Lutzomyia neivai	JAV08429.1	putative 5' nucleotidase, partial	1	MN605331	QHO60721	22290	1.44192	0.521754	1	0.000136208	617.101	129.49	258.099	1.5089	601.312	114424	114431	215.315	41585	41598	704.88	192624	192669	732.587	143657	143663	730.802	226032	226046	832.416	240091	240109
SschwEnuc7	Lutzomyia ayacuchensis	BAM69202.1	putative endonuclease, partial	1	MN605353	QHO60743	60644	1.44421	0.628095	1	0.000255571	2965.03	105.095	479.957	1.50352	2133.09	47306	47941	222.731	3489	5082	503.79	12058	16263	3187.77	72786	73829	503.31	13344	18386	608.405	14165	20726
SschwCTL7	Lutzomyia neivai	JAV08578.1	putative c-type lectin-like domain protein, partial	1	MN605388	QHO60778	31822	1.45844	0.762154	1	6.78384e-07	5.44084	0.329159	1.3594	1.61052	3.48141	240	240	1.64319	115	115	1.55529	154	154	6.99614	497	497	1.97235	221	221	1.78962	187	187
SschwEnuc9	Lutzomyia ayacuchensis	BAM69202.1	putative endonuclease, partial	1	MN605355	QHO60745	60656	1.47819	0.531043	1	0.000155676	824.209	272.709	285.993	1.52805	957.613	17520	18087	133.404	2511	2558	533.789	14084	14481	921.833	17093	17942	806.498	24046	24759	754.454	20904	21599
SschwPP1	Phlebotomus perniciosus	ALL27023.1	pyrophosphatase, partial	2	MN605365	QHO60755	52731	1.54419	0.673197	1	8.36764e-07	6.15242	2.17651	1.52711	1.63316	2.4546	54	54	0.223873	5	5	4.55719	142	144	1.6321	37	37	6.3763	227	228	3.80861	127	127
SschwLol38.8	Lutzomyia neivai	JAV08191.1	putative conserved secreted protein precursor, partial	2	MN605408	QHO60798	61165	1.54421	0.573631	1	0.000660992	4167.83	684.299	1161.58	1.56311	3813.16	74536	74988	78.3886	1542	1565	2296.84	64037	64877	4246.22	85526	86050	2981.14	94184	95289	2445.76	71986	72903
Sschw5nuc6	Lutzomyia neivai	JAV08427.1	putative 5' nucleotidase, partial	2	MN605336	QHO60726	70873	1.54449	1	1	4.95097e-08	0.206276	0.0725603	0.0873191	4.6102	0	0	0	0	0	0	0.0725603	2	2	0	0	0	0.128241	4	4	0.206276	6	6
Sschw5nuc2	Lutzomyia neivai	JAV11243.1	putative 5' nucleotidase	2	MN605332	QHO60722	63566	1.55873	0.695183	1	5.78424e-07	2.89011	2.02095	1.10369	1.71326	0.523334	19	19	0.705414	26	26	3.41345	177	178	2.72636	102	102	2.10133	123	124	3.12557	172	172
SschwD7_7	Phlebotomus duboscqi	ABI15942.1	27.6 kDa salivary protein D7-like protein	2	MN605278	QHO60668	26097	1.63983	0.378035	1	0.0158107	59048.6	13802.2	29442.3	1.73315	44380.4	475306	479542	22625.4	233762	248191	53469.6	784717	829840	58182.7	643060	647845	81674	1354418	1434406	68945.8	1065904	1129190
SschwD7_3	Phlebotomus duboscqi	ABI15934.1	26.3 kDa salivary protein	2	MN605274	QHO60664	1247	1.67572	0.356187	1	0.00070779	2301.04	939.321	1317.5	1.77206	1782.56	6117	22805	929.243	9547	12069	2407.61	35042	44241	3119.75	8811	41129	2721.88	44557	56599	3230.28	49938	62640
SschwEnuc15	Lutzomyia neivai	JAV08417.1	putative salivary endonuclease, partial	2	MN605361	QHO60751	74274	1.69192	1	1	5.23472e-08	0.270281	0	0.0900937	Err:520	0	0	0	0	0	0	0	0	0	0	0	0	0.270281	6	6	0	0	0
SschwEnuc8	Lutzomyia ayacuchensis	BAM69202.1	putative endonuclease, partial	2	MN605354	QHO60744	60645	1.7119	0.462128	1	0.000307726	2456.46	214.428	559.786	1.78255	1578.41	21781	21967	177.439	2030	2507	390.153	6208	7799	2633.9	37526	37774	604.581	10939	13676	586.875	9919	12380
SschwEnuc14	Lutzomyia neivai	JAV08418.1	putative salivary endonuclease	2	MN605360	QHO60750	77207	1.74392	1	1	5.62816e-08	0.169462	0	0.0968694	Err:520	0	0	0	0	0	0	0	0	0	0	0	0	0.169462	3	3	0.121146	2	2
Sschw5nuc3	Lutzomyia neivai	JAV11244.1	putative 5' nucleotidase	2	MN605333	QHO60723	63570	1.75042	0.740874	1	4.21088e-07	2.59368	1.71564	0.774529	1.98416	0.386689	6	6	0	0	0	1.97429	44	44	0.187624	3	3	1.90326	47	48	2.59368	61	61
SschwLuf2	Lutzomyia olmeca	ANW11471.1	Lofaxin	2	MN605267	QHO60657	33565	1.75871	0.38426	1	0.000207453	967.258	467.214	387.059	1.883	157.222	1514	8365	345.298	8926	18651	812.512	17710	62092	368.978	7371	20230	1124.48	25652	97243	982.752	22961	79254
SschwParSP17_4	Lutzomyia neivai	JAV08878.1	putative 56.6 kda salivary protein, partial	2	MN605406	QHO60796	59498	1.77218	0.402552	1	0.000263417	1384.4	838.233	475.156	1.84829	248.013	3178	3323	299.803	3596	4078	1132.58	18534	21796	294.344	3873	4064	1632.41	30393	35550	1179.1	21131	23946
SschwEnuc12	Lutzomyia ayacuchensis	BAM69202.1	putative endonuclease, partial	2	MN605358	QHO60748	60681	1.79181	0.361023	1	7.26715e-05	290.453	218.486	130.471	1.85804	86.9482	1571	1646	63.792	974	1226	305.434	7447	8305	147.837	2844	2884	354.245	10073	10900	345.506	9295	9914
Sschw71kDa2	Lutzomyia longipalpis	AAS16911.1	71 kDa salivary protein	2	MN605370	QHO60760	24277	1.81369	1	1	1.35269e-07	0.457046	0.39843	0.245275	2.70972	0	0	0	0	0	0	0.430377	21	21	0.457046	16	16	0.39843	22	22	0.310726	16	16
SschwParSP17_2	Phlebotomus perniciosus	ABA43063.1	46 kDa salivary protein SP19	2	MN605404	QHO60794	59488	1.82283	0.424643	1	0.000736171	3294.73	696.661	1277.83	1.84056	2590.6	36485	38965	76.0986	1082	1162	1893.94	38360	40916	3370.83	49219	52246	3069.28	70379	75035	1954.02	41602	44548
SschwCTL3	Lutzomyia ayacuchensis	BAM69191.1	hypothetical protein	2	MN605384	QHO60774	8815	1.85434	1	1	2.2405e-07	1.51938	0.288296	0.410839	2.3846	0.107115	2	2	0	0	0	0.783047	21	21	0.207893	4	4	0.395411	12	12	1.51938	41	43
SschwCTL8	Pectinophora gossypiella	JAT86589.1	hypothetical protein g.13090	2	MN605389	QHO60779	71540	1.85925	1	1	6.50063e-08	0.234898	0	0.111884	Err:520	0	0	0	0	0	0	0	0	0	0	0	0	0.234898	5	5	0.100755	2	2
SschwApy5	Lutzomyia neivai	JAV08627.1	putative apyrase, partial	2	MN605327	QHO60717	72938	1.86063	1	1	8.06755e-08	0.265716	0.0859114	0.141345	5.93573	0	0	0	0	0	0	0.0859114	2	2	0	0	0	0.265716	7	7	0.244231	6	6
Sschw71kDa12	Aedes albopictus	XP_019539913.1	PREDICTED: uncharacterized protein LOC109410834	2	MN605380	QHO60770	67767	1.88331	1	1	6.68271e-08	0.254193	0	0.115018	Err:520	0	0	0	0	0	0	0	0	0	0	0	0	0.254193	6	6	0.0908597	2	2
SschwYRP8	Phlebotomus argentipes	ABA12136.1	43 kDa salivary yellow-related protein SP04	2	MN605308	QHO60698	16494	1.89264	0.265577	1	0.000185098	712.557	117.637	335.538	1.9949	357.892	4651	4656	187.168	2466	2472	466.715	8640	8721	475.528	6368	6375	899.725	18916	19025	643.135	12570	12682
SschwEnuc10	Lutzomyia ayacuchensis	BAM69202.1	putative endonuclease, partial	2	MN605356	QHO60746	60674	1.89751	0.344246	1	0.000319898	1943.53	213.124	571.241	1.96287	1118.63	12335	12909	135.205	1543	1584	525.966	8449	8718	2078.74	23152	24720	739.09	13601	13863	675.694	11567	11819
SschwEnuc2	Phlebotomus orientalis	AGT96473.1	salivary endonuclease	2	MN605348	QHO60738	18851	1.94634	0.303536	1	0.000190434	845.614	248.378	353.9	2.11407	118.977	1282	1301	300.147	3219	3332	533.869	8093	8385	285.492	3193	3217	964.591	16416	17144	764.609	12159	12673
SschwPP4	Phlebotomus argentipes	ABA12155.1	47 kDa salivary pyrophosphatase-like protein SP132	2	MN605368	QHO60758	52740	1.95669	0.47057	1	1.46024e-06	9.10998	3.19633	2.58612	2.08369	2.12859	23	23	0.455806	5	5	4.57478	67	71	1.07771	12	12	9.56579	164	168	4.27404	68	70
SschwCTL10	Aedes aegypti	XP_001657848.1	AAEL006456-PA	2	MN605391	QHO60781	86796	2.00172	1	1	8.34017e-08	0.342252	0.0361175	0.1446	13.0108	0	0	0	0	0	0	0.0361175	1	1	0	0	0	0.127666	4	4	0.342252	10	10
SschwD7_11	Phlebotomus argentipes	ABA12150.1	28 kDa salivary D7-related protein SP25	2	MN605282	QHO60672	26119	2.01879	0.213189	1	0.0124361	36502.9	13585.6	22475.9	2.13032	23002.7	522832	526925	10605.3	227871	246631	26045.5	810568	856952	36588.3	855985	863685	47108.2	1686458	1753964	43384.7	1442008	1506369
Sschw71kDa10	Lutzomyia neivai	JAV08802.1	putative angiotensin i-converting enzyme	2	MN605378	QHO60768	59251	2.0309	0.344195	1	3.28432e-06	15.6047	1.46331	5.78261	2.10956	8.54912	115	126	0	0	0	7.0858	137	150	15.6047	225	237	9.76817	212	234	7.60983	153	170
Sschw5nuc10	Lutzomyia neivai	JAV08427.1	putative 5' nucleotidase, partial	2	MN605340	QHO60730	85296	2.10213	1	1	8.33819e-08	0.253352	0	0.143516	Err:520	0	0	0	0	0	0	0	0	0	0	0	0	0.177197	3	3	0.253352	4	4
SschwParSP17_1	Phlebotomus perniciosus	ABA43063.1	46 kDa salivary protein SP19	2	MN605403	QHO60793	59482	2.13949	0.316711	1	0.00056147	2730.12	1135.35	959.56	2.13616	636.133	6716	7231	65.8579	718	760	1831.7	28248	29906	844.91	9245	9897	2795.98	48880	51658	1771.49	28928	30522
SschwApy1	Lutzomyia neivai	JAV08627.1	putative apyrase, partial	2	MN605323	QHO60713	9511	2.18304	1	1	1.54344e-07	0.575249	0.260386	0.273189	4.14751	0	0	0	0	0	0	0.260386	22	22	0	0	0	0.575249	55	55	0.504702	45	45
Sschw71kDa8	Lutzomyia neivai	JAV08802.1	putative angiotensin i-converting enzyme	2	MN605376	QHO60766	59241	2.22529	0.264244	1	4.92502e-06	19.092	2.75917	8.63999	2.30959	11.0872	139	311	0.316044	8	9	8.38927	314	338	19.408	410	561	15.156	651	691	11.1484	449	474
Sschw71kDa6	Lutzomyia neivai	JAV08802.1	putative angiotensin i-converting enzyme	2	MN605374	QHO60764	52661	2.2728	0.247083	1	3.34885e-06	13.5909	1.17455	5.89318	2.39133	5.5142	92	97	0.503962	9	9	6.68874	159	169	5.90272	97	107	14.0949	386	403	10.3888	270	277
Sschw71kDa5	Lutzomyia neivai	JAV08752.1	putative angiotensin i-converting enzyme, partial	2	MN605373	QHO60763	52655	2.48217	0.305267	1	2.2163e-06	9.23039	4.5224	3.90625	2.67737	0.858793	15	17	0.746407	15	15	5.38119	147	153	1.02948	20	21	9.9768	314	321	7.69887	223	231
SschwYRP22	Phlebotomus papatasi	AGE83094.1	SP42	2	MN605322	QHO60712	72981	2.5485	1	1	1.17152e-07	0.445611	0	0.201631	Err:520	0	0	0	0	0	0	0	0	0	0	0	0	0.445611	18	18	0.159281	6	6
Sschw71kDa3	Lutzomyia neivai	JAV08752.1	putative angiotensin i-converting enzyme, partial	2	MN605371	QHO60761	52649	2.59672	0.170729	1	4.40734e-06	13.2966	7.72887	7.74446	2.7461	3.28143	21	59	1.0409	14	19	8.98353	215	232	11.0103	121	204	14.3375	392	419	11.1915	276	305
SschwEnuc13	Phlebotomus perniciosus	ABA43064.1	41 kDa salivary protein SP32	2	MN605359	QHO60749	60687	2.59971	0.107974	1	0.000247025	910.856	171.771	440.314	2.76498	357.287	3079	3212	144.083	1241	1315	247.047	3019	3190	1054.94	9565	9773	595.603	8287	8703	418.818	5481	5707
Sschw71kDa9	Lutzomyia neivai	JAV08802.1	putative angiotensin i-converting enzyme	2	MN605377	QHO60767	59244	2.65744	0.206053	1	8.08121e-06	40.8046	4.84073	14.1233	2.75191	15.5902	810	816	0.188194	10	10	8.40669	632	632	40.9928	2191	2211	13.2474	1124	1127	12.3149	975	977
Sschw71kDa4	Lutzomyia neivai	JAV08756.1	putative angiotensin i-converting enzyme, partial	2	MN605372	QHO60762	52654	2.78804	0.210303	1	1.7576e-06	5.63426	2.37191	3.10058	3.09511	0.89785	13	13	0.272123	4	4	3.26976	64	68	2.41279	35	36	5.90638	134	139	5.42229	115	119
SschwYRP7	Phlebotomus argentipes	ABA12136.1	43 kDa salivary yellow-related protein SP04	2	MN605307	QHO60697	14030	3.52841	0.202807	1	1.72415e-06	9.16026	1.02659	3.03694	4.10543	2.31369	37	37	0.184786	3	3	0.435362	10	10	9.34505	154	154	1.46195	38	38	1.23766	30	30
SschwCTL4	Lutzomyia longipalpis	AAS05317.1	16.3 kDa salivary protein	2	MN605385	QHO60775	12807	4.80834	0.0689655	1	6.85976e-05	210.951	76.0942	118.339	4.85009	36.2615	967	967	0	0	0	55.9486	2143	2143	210.951	5797	5797	112.356	4870	4870	123.921	5009	5009
SschwYRP6	Phlebotomus argentipes	ABA12136.1	43 kDa salivary yellow-related protein SP04	2	MN605306	QHO60696	12646	5.04798	0.260848	1	4.77605e-07	1.5421	0.201355	0.827293	13.3259	0	0	0	0	0	0	0.201355	3	3	0.187103	2	2	1.5421	26	26	0.954027	15	15
SschwDET7	Lutzomyia neivai	JAV08328.1	putative pbp/gobp family	4	MN605415	QHO60805	76889	137.543	7.45215e-07	0.00605805	2.76693e-05	61.3139	37.5348	47.5984	239.277	0	0	0	0.298191	7	7	0.301092	10	10	61.3139	1461	1461	44.2476	1663	1663	37.833	1326	1326
*The transcripts with salivary annotation were then sorted into four differential expression groups:
1) transcripts with a fold change lesser than 1.5
2) transcripts with a fold change greater than 1.5
3) transcripts with a fold change greater than 1.5 and p-value lesser than 0.05
4) transcripts with a fold change greater than 1.5, p-value lesser than 0.05, and passed the FDR correction of p-vallue regardless their annotation
