# Supplementary material for: Sergentomyia schwetzi: Salivary gland transcriptome, proteome and enzymatic activities in two lineages adapted to different blood sources
Source: PLoS One. 2020 Mar 24;15(3):e0230537. doi: 10.1371/journal.pone.0230537 (PMC7092997; doi:10.1371/journal.pone.0230537)
Supplement: S4 Table — (XLSX) [file pone.0230537.s023.xlsx]

## Sheet: Proteome analysis
S4 Table: Sergentomyia schwetzi salivary gland proteome analysis
Protein name	GenBank Accesion number (protein)	GenBank Accesion number (nucleotide)	BLASTp best match to NR protein database			Proteome annotation group *	Transcriptome ID	Proteome analysis						LFQ intensity
			Species of the best match	Accession number	The best match protein name			Protein enrichement	Log value of protein enrichement S-G vs S-M	Student's t-test q-value S-G vs S-M	-Log Student's T-test p-value S-G vs S-M	Student's T-test difference S-G vs S-M	Student's t-test test statistic S-G vs S-M	Average LFQ intensity S-M (1-3)	Average LFQ intensity S-G (1-3)
SschwYRP20	QHO60710	MN605320	Lutzomyia longipalpis	ABB00904.1	43 kDa salivary protein	4	53053	NaN	NaN	0.593654	0	NaN	0	29.9151	NaN
SschwSP80	QHO60784	MN605394	Lutzomyia longipalpis	AAS16917.1	16.1 kDa salivary protein	1	20543	1.41063	-0.496336	0.239463	1.50688	-0.559273	-0.257535	24.2888	23.7924
SschwParSP17_3	QHO60795	MN605405	Phlebotomus perniciosus	ABA43063.1	46 kDa salivary protein SP19	1	59491	1.33539	-0.417265	0.830724	0.115598	-0.143456	-0.0585311	26.7256	26.3083
SschwPpSP32_1	QHO60788	MN605398	Phlebotomus orientalis	AGT96444.1	25.0 kDa salivary protein	1	35499	1.19728	-0.259764	0.413092	0.944608	-0.372882	-0.170681	29.1758	28.9161
SschwPeptide1	QHO60786	MN605396	Lutzomyia neivai	JAV08913.1	putative salivary secreted peptide	1	19564	1.16044	-0.214666	0.991751	0	-0.221539	0	21.5009	21.2862
SschwYRP21	QHO60711	MN605321	Phlebotomus argentipes	ABA12136.1	43 kDa salivary yellow-related protein SP04	1	53054	1.15625	-0.20945	0.45432	0.479674	-0.363085	-0.155914	32.4982	32.2888
SschwParSP17_2	QHO60794	MN605404	Phlebotomus perniciosus	ABA43063.1	46 kDa salivary protein SP19	1	59488	1.09877	-0.135891	1	0.0393107	-0.0266012	-0.0119293	27.9886	27.8527
SschwD7_16	QHO60677	MN605287	Phlebotomus duboscqi	ABI15942.1	27.6 kDa salivary protein D7-like protein	1	31096	1.09665	-0.133106	1	0.0163262	-0.0112317	-0.00504071	25.7579	25.6248
SschwLuf6	QHO60661	MN605271	Lutzomyia ayacuchensis	BAM69114.1	hypothetical protein	1	38962	1.09242	-0.127529	0.471441	0.279023	-0.371372	-0.146482	26.0143	25.8867
SschwSP15_4	QHO60686	MN605296	Phlebotomus ariasi	AAX55748.1	14 kDa salivary protein	1	28831	1.03682	-0.0521698	1	0.021985	-0.0153109	-0.00685844	30.2705	30.2184
SschwD7_10	QHO60671	MN605281	Phlebotomus ariasi	AAX54853.1	27 kDa salivary protein	1	26117	1.01626	-0.0232697	1	0.0367821	0.0250028	0.0112102	32.9474	32.9241
SschwD7_partial18	QHO60681	MN605291	Phlebotomus ariasi	AAX55749.1	27 kDa salivary protein	1	39902	1.00157	0.00226784	1	0.0254287	0.023248	0.0100806	29.4072	29.4095
SschwEnuc_partial7	QHO60744	MN605354	Lutzomyia ayacuchensis	BAM69202.1	putative endonuclease, partial	1	60645	1.01209	0.0173321	0.873814	0.132175	-0.0941426	-0.0417274	26.0327	26.05
SschwAmy1	QHO60734	MN605344	Phlebotomus papatasi	AGE83100.1	AMY	1	20356	1.04123	0.0582924	0.970228	0.0363599	-0.050319	-0.0203822	25.1564	25.2147
SschwAmy2	QHO60735	MN605345	Musca domestica	XP_005185446.3	PREDICTED: alpha-amylase A	1	21526	1.04123	0.0582924	0.970228	0.0363599	-0.050319	-0.0203822	25.1564	25.2147
SschwLuf4	QHO60659	MN605269	Lutzomyia ayacuchensis	BAM69113.1	hypothetical protein	1	35323	1.04773	0.0672665	0.565555	0.406635	0.268948	0.117929	27.891	27.9583
SschwCTL6	QHO60777	MN605387	Lutzomyia longipalpis	AAS05317.1	16.3 kDa salivary protein	1	24405	1.06147	0.0860577	0.550112	0.521304	0.279019	0.124831	28.0088	28.0948
SschwEnuc9	QHO60745	MN605355	Lutzomyia ayacuchensis	BAM69202.1	putative endonuclease, partial	1	60656	1.06433	0.0899487	0.339109	0.527825	0.477688	0.199177	26.4252	26.5151
SschwYRP14	QHO60704	MN605314	Phlebotomus duboscqi	ABI15941.1	42.6 kDa salivary protein	1	45957	1.08926	0.123348	0.646322	0	0.123348	0	23.3049	23.4283
SschwSP15_7	QHO60689	MN605299	Lutzomyia neivai	JAV08235.1	putative sp15 family member	1	27090	1.09706	0.13364	0.512147	0.413581	0.316855	0.136235	28.5524	28.6861
SschwEnuc1	QHO60737	MN605347	Lutzomyia longipalpis	AAS16916.1	43.7 kDa salivary protein	1	39866	1.10701	0.146671	0.689076	0.245148	0.216853	0.0922935	27.4037	27.5503
SschwSP16	QHO60782	MN605392	Phlebotomus orientalis	AGT96450.1	salivary protein A	1	20607	1.12691	0.172377	1	0.00186213	0.0013593	0.0006073	27.0732	27.2455
SschwYRP2	QHO60692	MN605302	Phlebotomus ariasi	AAX56360.1	42 kDa salivary protein	1	28707	1.18219	0.241463	0.594826	0.693468	0.237933	0.110344	33.1882	33.4297
Sschw5nuc1	QHO60721	MN605331	Lutzomyia neivai	JAV08429.1	putative 5' nucleotidase, partial	1	22290	1.22204	0.289295	0.454652	0.436208	0.362615	0.153897	29.6772	29.9665
SschwParSP17_4	QHO60796	MN605406	Lutzomyia neivai	JAV08878.1	putative 56.6 kda salivary protein, partial	1	59498	1.22589	0.293825	0.109087	0.776317	0.887173	0.351123	27.0335	27.3273
SschwAg5r1	QHO60649	MN605259	Phlebotomus argentipes	ABA12137.1	29 kDa salivary antigen 5-related protein SP05	1	28586	1.22653	0.294584	0.455809	1.10298	0.329795	0.154067	30.5463	30.8409
SschwAg5r4	QHO60652	MN605262	Phlebotomus ariasi	AAX44092.1	salivary protein	1	28585	1.22653	0.294584	0.455809	1.10298	0.329795	0.154067	30.5463	30.8409
SschwHya2	QHO60719	MN605329	Lutzomyia olmeca	ANW11472.1	LolHyaz	1	39165	1.23467	0.304127	0.552309	0.970845	0.263634	0.123934	24.6498	24.9539
SschwPpSP32_3	QHO60790	MN605400	Phlebotomus duboscqi	ABI20187.1	31 kDa salivary protein	1	35503	1.24787	0.319469	0.468313	0.630522	0.333051	0.148822	29.0586	29.3781
SschwD7_18	QHO60679	MN605289	Phlebotomus duboscqi	ABI20169.1	D7 related protein	1	33538	1.25285	0.325214	0.467183	0.873554	0.321227	0.147951	25.6296	25.9548
SschwApy3	QHO60715	MN605325	Phlebotomus orientalis	AGT96431.1	salivary apyrase	1	21854	1.27394	0.349293	0.275333	1.49582	0.497773	0.231089	32.5849	32.9342
SschwParSP25	QHO60792	MN605402	Phlebotomus orientalis	AGT96447.1	27.6 kDa salivary protein	1	61162	1.2835	0.360083	0.260892	1.16295	0.539203	0.243101	28.5819	28.942
SschwSP60-like	QHO60783	MN605393	Phlebotomus argentipes	ABA12152.1	12 kDa salivary protein SP60	1	24828	1.28813	0.365276	0.872456	0.0558286	-0.111577	-0.041479	22.1011	22.4664
SschwYRP18	QHO60708	MN605318	Lutzomyia ayacuchensis	BAM71042.1	hypothetical protein, partial	1	53043	1.3098	0.389349	0.200295	1.18601	0.652473	0.28888	31.8852	32.2745
SschwYRP12	QHO60702	MN605312	Phlebotomus perniciosus	CCK33661.1	44.6 kDa salivary protein SP03B	1	19355	1.34541	0.428049	0.253267	1.2335	0.547047	0.247724	28.5241	28.9522
SschwD7_5	QHO60666	MN605276	Phlebotomus perniciosus	ABA43058.1	27 kDa D7-related salivary protein SP10	1	11142	1.3525	0.435629	0.368946	0.572154	0.427438	0.184642	25.1383	25.574
SschwADA1	QHO60732	MN605342	Phlebotomus perniciosus	ALL27025.1	adenosine deaminase	1	27100	1.36961	0.45377	0.237867	1.23294	0.570627	0.257343	31.0194	31.4732
SschwD7_7	QHO60668	MN605278	Phlebotomus duboscqi	ABI15942.1	27.6 kDa salivary protein D7-like protein	1	26097	1.37506	0.459494	0.413069	0.479442	0.40609	0.171501	31.0989	31.5584
SschwSP15_2	QHO60684	MN605294	Lutzomyia ayacuchensis	BAM69139.1	hypothetical protein	1	25738	1.37774	0.462305	0.294954	1.33268	0.4751	0.219262	28.6315	29.0938
SschwD7_6	QHO60667	MN605277	Lutzomyia longipalpis	AAL16051.1	D7 salivary protein	1	24945	1.39374	0.478962	0.289562	1.54189	0.474114	0.221367	31.8585	32.3375
SschwEnuc3	QHO60739	MN605349	Lutzomyia ayacuchensis	BAM69202.1	putative endonuclease, partial	1	35381	1.44688	0.532948	0.376115	1.09158	0.387005	0.178616	28.0649	28.5979
SschwD7_17	QHO60678	MN605288	Phlebotomus argentipes	ABA12150.1	28 kDa salivary D7-related protein SP25	1	31097	1.45516	0.541174	0.805037	0	0.185893	0	21.7026	22.2437
SschwYRP15	QHO60705	MN605315	Phlebotomus argentipes	ABA12136.1	43 kDa salivary yellow-related protein SP04	1	53038	1.46111	0.547062	0.218725	1.51759	0.58967	0.27055	29.5531	30.1001
SschwApy2	QHO60714	MN605324	Lutzomyia ayacuchensis	BAM69108.1	putative apyrase	1	19163	1.47475	0.560474	0.237687	1.89237	0.550732	0.258733	32.6724	33.2329
SschwApy5	QHO60717	MN605327	Lutzomyia neivai	JAV08627.1	putative apyrase, partial	1	72938	1.47475	0.560474	0.237687	1.89237	0.550732	0.258733	32.6724	33.2329
SschwYRP1	QHO60691	MN605301	Phlebotomus orientalis	AGT96428.1	yellow-related salivary protein	2	25563	1.53717	0.620274	0.244471	1.4937	0.548906	0.252937	29.9463	30.5666
SschwD7_8	QHO60669	MN605279	Phlebotomus orientalis	AGT96467.1	D7-related salivary protein	2	26099	1.54215	0.624947	0.153765	0.997089	0.764393	0.323955	27.4446	28.0695
SschwEnuc4	QHO60740	MN605350	Lutzomyia ayacuchensis	BAM69202.1	putative endonuclease, partial	2	39863	1.58161	0.661398	0.898789	0.054457	0.0925013	0.0357749	25.7632	26.4246
SschwYRP16	QHO60706	MN605316	Phlebotomus argentipes	ABA12136.1	43 kDa salivary yellow-related protein SP04	2	53040	1.59476	0.67334	0.36034	0.32589	0.485402	0.185825	28.0522	28.7256
SschwHya1	QHO60718	MN605328	Lutzomyia longipalpis	AAD32195.1	putative hyaluronidase	2	39166	1.59946	0.677586	0.217693	1.62021	0.587982	0.271458	26.8666	27.5441
SschwEnuc7	QHO60743	MN605353	Lutzomyia ayacuchensis	BAM69202.1	putative endonuclease, partial	2	60644	1.60435	0.68199	0.202967	2.84856	0.601976	0.289884	27.8628	28.5448
SschwLuf1	QHO60656	MN605266	Phlebotomus papatasi	AGE83098.1	SP34	2	27241	1.60606	0.683525	0.218446	1.4258	0.591944	0.2699	28.8794	29.563
SschwLuf5	QHO60660	MN605270	Phlebotomus ariasi	AAX55751.1	34 kDa salivary protein	2	38965	1.61643	0.692812	0.163704	3.26997	0.651588	0.315631	28.5257	29.2185
SschwEnuc12	QHO60748	MN605358	Lutzomyia ayacuchensis	BAM69202.1	putative endonuclease, partial	2	60681	1.61938	0.695444	0.0935238	1.22387	0.855129	0.367285	28.5109	29.2064
SschwAg5r2	QHO60650	MN605260	Phlebotomus duboscqi	ABI20191.1	antigen 5 related protein	2	28587	1.63343	0.707907	0.243788	1.39286	0.558015	0.25517	29.7923	30.5002
SschwYRP19	QHO60709	MN605319	Phlebotomus papatasi	AAL11051.1	42 kDa salivary protein precursor	2	53046	1.6422	0.715628	0.129532	2.62454	0.721867	0.342874	29.5858	30.3014
SschwD7_12	QHO60673	MN605283	Phlebotomus orientalis	AGT96467.1	D7-related salivary protein	2	28858	1.64666	0.719542	0.579862	0.23486	0.279716	0.113334	24.5466	25.2662
SschwEnuc11	QHO60747	MN605357	Phlebotomus orientalis	AGT96473.1	salivary endonuclease	2	60678	1.65981	0.731016	0.107182	0.932549	0.86337	0.354887	27.0706	27.8016
SschwEnuc13	QHO60749	MN605359	Phlebotomus perniciosus	ABA43064.1	41 kDa salivary protein SP32	2	60687	1.65981	0.731016	0.107182	0.932549	0.86337	0.354887	27.0706	27.8016
SschwEnuc6	QHO60742	MN605352	Phlebotomus orientalis	AGT96449.1	salivary endonuclease	2	44738	1.67697	0.745861	0.652915	0.17661	0.250772	0.0987736	23.7455	24.4914
SschwD7_1	QHO60662	MN605272	Phlebotomus orientalis	AGT96467.1	D7-related salivary protein	2	31640	1.68052	0.748907	0.107556	2.70702	0.743061	0.353321	30.0531	30.802
SschwD7_13	QHO60674	MN605284	Phlebotomus duboscqi	ABI15942.1	27.6 kDa salivary protein D7-like protein	2	28861	1.71813	0.780842	0.214738	1.18592	0.624325	0.277787	28.7181	29.499
SschwSP15_8	QHO60690	MN605300	Phlebotomus ariasi	AAX55748.1	14 kDa salivary protein	2	28699	1.72655	0.787889	0.50136	0.28805	0.344078	0.138601	25.5362	26.3241
SschwSP15_3	QHO60685	MN605295	Phlebotomus ariasi	AAX55748.1	14 kDa salivary protein	2	28828	1.73829	0.797668	0.258238	0.771899	0.566586	0.242328	28.7926	29.5903
SschwD7_9	QHO60670	MN605280	Phlebotomus argentipes	ABA12150.1	28 kDa salivary D7-related protein SP25	2	26111	1.78903	0.83918	0.0842909	2.3687	0.951745	0.440033	31.4628	32.302
SschwLol38.8	QHO60798	MN605408	Lutzomyia neivai	JAV08191.1	putative conserved secreted protein precursor, partial	2	61165	1.82019	0.864092	0.0637647	1.92508	1.04316	0.466069	26.2024	27.0665
SschwYRP9	QHO60699	MN605309	Lutzomyia ayacuchensis	BAM69185.1	hypothetical protein	2	17114	1.86271	0.8974	0.130792	1.18201	0.785162	0.339559	24.9626	25.86
SschwPpSP32_2	QHO60789	MN605399	Phlebotomus duboscqi	ABI20187.1	31 kDa salivary protein	2	35502	1.87844	0.909534	0.0863284	1.7657	0.897991	0.402923	23.3052	24.2148
SschwD7_15	QHO60676	MN605286	Phlebotomus perniciosus	ABA43058.1	27 kDa D7-related salivary protein SP10	2	30466	1.87912	0.910059	0.0716154	2.21831	1.01625	0.463744	29.1022	30.0123
SschwD7_14	QHO60675	MN605285	Phlebotomus perniciosus	ABA43058.1	27 kDa D7-related salivary protein SP10	2	30464	1.87912	0.910059	0.0716154	2.21831	1.01625	0.463744	29.1022	30.0123
SschwEnuc5	QHO60741	MN605351	Lutzomyia ayacuchensis	BAM69202.1	putative endonuclease, partial	2	44737	1.89028	0.9186	0.17218	1.09348	0.709096	0.307647	25.9058	26.8244
SschwSP15_6	QHO60688	MN605298	Lutzomyia ayacuchensis	BAM69140.1	hypothetical protein	2	22754	1.89072	0.918936	0.0840625	1.31733	0.987755	0.420123	29.581	30.4999
SschwYRP13	QHO60703	MN605313	Phlebotomus argentipes	ABA12136.1	43 kDa salivary yellow-related protein SP04	2	45954	1.92371	0.943892	0.0846061	1.66312	0.911437	0.405168	24.0291	24.973
SschwYRP3	QHO60693	MN605303	Phlebotomus argentipes	ABA12136.1	43 kDa salivary yellow-related protein SP04	2	30172	1.93204	0.950127	0.0628333	3.76036	0.995986	0.480291	29.5544	30.5046
SschwD7_2	QHO60663	MN605273	Phlebotomus ariasi	AAX55749.1	27 kDa salivary protein	2	44454	1.94571	0.960295	0.0817778	1.57426	1.01881	0.443454	26.4722	27.4324
SschwParSP17_1	QHO60793	MN605403	Phlebotomus perniciosus	ABA43063.1	46 kDa salivary protein SP19	2	59482	2.05341	1.03802	0.085	2.42841	0.928214	0.431124	23.7339	24.7719
SschwLuf3	QHO60658	MN605268	Lutzomyia olmeca	ANW11471.1	Lofaxin	2	33566	2.25524	1.17328	0.061551	1.76093	1.08724	0.477319	27.221	28.3943
SschwYRP8	QHO60698	MN605308	Phlebotomus argentipes	ABA12136.1	43 kDa salivary yellow-related protein SP04	3	16494	2.04704	1.03354	0.0374359	1.12748	1.4482	0.556132	23.4554	24.4889
SschwHya3	QHO60720	MN605330	Lutzomyia olmeca	ANW11472.1	LolHyaz	3	39172	2.59519	1.37584	0.0384211	0.979413	1.54453	0.563887	23.7671	25.1429
SschwCTL5	QHO60776	MN605386	Lutzomyia longipalpis	AAS17937.1	16.4 kDa salivary protein	3	16789	3.31461	1.72884	0.0105455	3.74919	1.70406	0.801175	25.4645	27.1934
SschwD7_11	QHO60672	MN605282	Phlebotomus argentipes	ABA12150.1	28 kDa salivary D7-related protein SP25	3	26119	4.599	2.20132	0	3.55386	2.3879	1.08564	23.0263	25.2276
SschwYRP10	QHO60700	MN605310	Phlebotomus ariasi	AAX56360.1	42 kDa salivary protein	3	17891	5.40749	2.43496	0.0098	1.32517	2.00944	0.767764	22.0997	24.5346
SschwYRP11	QHO60701	MN605311	Phlebotomus perniciosus	ABA43049.1	42 kDa yellow-related salivary protein SP03	3	17893	5.40749	2.43496	0.0098	1.32517	2.00944	0.767764	22.0997	24.5346
SschwYRP5	QHO60695	MN605305	Lutzomyia ayacuchensis	BAM71042.1	hypothetical protein, partial	3	11585	9.51728	3.25055	0.00682353	0.654896	3.25055	0.843803	22.0995	25.3501
SschwCTL4	QHO60775	MN605385	Lutzomyia longipalpis	AAS05317.1	16.3 kDa salivary protein	4	12807	NaN	NaN	1	0	NaN	0	NaN	25.9083
* Proteome annotation group:
1) proteins with difference of LFQ intensity smaller than 0.6
2) proteins with difference of LFQ intensity higher than 0.6
3) proteins with difference of LFQ intensity bigger than 0.6 with Student’s T‑test q‑value smaller than 0.05
4) proteins unique for one lineage
